# Supplementary material for: Integrative Proteomics and Metabolomics Analysis Reveals the Role of Small Signaling Peptide Rapid Alkalinization Factor 34 (RALF34) in Cucumber Roots
Source: Int J Mol Sci. 2023 Apr 21;24(8):7654. doi: 10.3390/ijms24087654 (PMC10140933; doi:10.3390/ijms24087654)
Supplement: Supplementary file 1 [file ijms-24-07654-s001.zip]

Archive with 6 entries (6 files):
- Supplementary Information S1.pdf
- Supplementary Information S2.xls
- Supplementary Information S3.xls
- Supplementary Information S4.xls
- Supplementary Information S5.xls
- Supplementary Information S6.xls
