# Supplementary material for: Integrative Proteomics and Metabolomics Analysis Reveals the Role of Small Signaling Peptide Rapid Alkalinization Factor 34 (RALF34) in Cucumber Roots
Source: Int J Mol Sci. 2023 Apr 21;24(8):7654. doi: 10.3390/ijms24087654 (PMC10140933; doi:10.3390/ijms24087654)
Supplement: Supplementary file 1 [file ijms-24-07654-s001.zip › Supplementary Information S2.xls]

## Sheet: Directory
Supplementary Information S2
Results of biochemical stress tests accomplished with the roots of Cucumbis sativus
Directory
Table S2-1	The original data and results acquired for determination of the thiobarbituric acid-reactive substance (TBARS) equivalents in C. sativus roots with and without overexpression of CsRALF34
Table S2-2	The original data and results acquired for determination of hydrogen peroxide contents in C. sativus roots with and without overexpression of CsRALF34
Table S2-3	The original data and results acquired for determination of lipid hydroperoxide contents (as 13S-hydroperoxy-9Z,11E-octadecanoic acid equivalents) in C. sativus roots with and without overexpression of CsRALF34
Table S2-4	The original data and results acquired for determination of ascorbic acid (Asc) and dehydroascorbate (DHA) contents in C. sativus roots with and without overexpression of CsRALF34

## Sheet: Table S2-1
	Table S2-1	The original data and results acquired for determination of the thiobarbituric acid-reactive substance (TBARS) equivalents in C. sativus roots with and without overexpression of CsRALF34
	Original data
		Samples	Volume after heat incubation	TCA (20%) μl to add	A 532 (1)	A600 (1)	delta1	A 532 (2)	A600 (2)	delta2	delta average	delta-blank	Concentration of TBA equivalents, mmol/L (delta/155)	Content of TBA equivalents in reaction media (2ml), mmol	Content of TBA equivalents in reaction media (2ml), μmol	Content of TBA equivalents in reaction media (2ml), nmol	m, FW (g)	TBA equivalents content, nmol/g FW	Average TBA equivalents content, nmol/g FW	Stdev	RSD, %	p (t-test)
	Blank	B1	1479	521	-0.0167	-0.0158	-0.0009				-0.0013
		B2	1474	526	0.0243	0.026	-0.0017
		B3	1565	435	reference blank
	GUS-control	C1	1470	530	0.0023	-0.0061	0.0084	0.0012	-0.0063	0.0075	0.00795	0.00925	5.96774e-05	1.19355e-07	0.000119355	0.119355	0.0351	3.40042	3.29393	0.867342	26.3316
		C2	1445	555	-0.0033	-0.0095	0.0062	-0.0028	-0.0098	0.007	0.0066	0.0079	5.09677e-05	1.01935e-07	0.000101935	0.101935	0.0354	2.87953
		C3	1480	520	0.0136	0.0012	0.0124	0.0125	0.0018	0.0107	0.01155	0.01285	8.29032e-05	1.65806e-07	0.000165806	0.165806	0.0352	4.71041
		C4	1455	545	0.0036	-0.003	0.0066	0.004	-0.0034	0.0074	0.007	0.0083	5.35484e-05	1.07097e-07	0.000107097	0.107097	0.035	3.05991
		C5	1530	470	-0.0031	-0.0101	0.007	-0.0046	-0.01	0.0054	0.0062	0.0075	4.83871e-05	9.67742e-08	9.67742e-05	0.0967742	0.04	2.41935
	CsRALF34-OE	M1	1484	516	0.0069	-0.0055	0.0124	0.007	-0.005	0.012	0.0122	0.0135	8.70968e-05	1.74194e-07	0.000174194	0.174194	0.0312	5.58313	5.1214	0.513574	10.028	0.00366399
		M2	1455	545	0.0037	-0.0083	0.012	0.0032	-0.0084	0.0116	0.0118	0.0131	8.45161e-05	1.69032e-07	0.000169032	0.169032	0.032	5.28226
		M3	1460	540	-0.0026	-0.0125	0.0099	-0.0013	-0.0131	0.0118	0.01085	0.01215	7.83871e-05	1.56774e-07	0.000156774	0.156774	0.0301	5.20844
		M4	1450	550	-0.0003	-0.0129	0.0126	0.0007	-0.012	0.0127	0.01265	0.01395	9e-05	1.8e-07	0.00018	0.18	0.034	5.29412
		M5	1450	550	-0.0053	-0.0142	0.0089	-0.006	-0.015	0.009	0.00895	0.01025	6.6129e-05	1.32258e-07	0.000132258	0.132258	0.0312	4.23904
	Results
	#	GUS-control	CsRALF34-OE
	1	3.40042	5.58313
	2	2.87953	5.28226
	3	4.71041	5.20844
	4	3.05991	5.29412
	5	2.41935	4.23904
	Average	3.29393	5.1214
	SD	0.867342	0.513574

## Sheet: Лист1
		Samples	Volume after heat incubation	TCA (20%) mkl to add	A 532 (1)	A600 (1)	delta1	A 532 (2)	A600 (2)	delta2	delta average	delta-blank	Concentration, mmol/L (delta/155)	Content in reaction media (2ml), mmol	Content in reaction media (2ml), μmol	Content in reaction media (2ml), nmol	Sample weight, g	MDA, nmol/gFW	Average MDA, nmol/gFW	Stdev	RSD.%	T-test p-value
		b1	1479	521	-0.0167	-0.0158	-0.0009				-0.0013
		b2	1474	526	0.0243	0.026	-0.0017
		b3	1565	435	reference blank
	Control	c1	1470	530	0.0023	-0.0061	0.0084	0.0012	-0.0063	0.0075	0.00795	0.00925	5.96774e-05	1.19355e-07	0.000119355	0.119355	0.0351	3.40042	3.29393	0.867342	26.3316
		c2	1445	555	-0.0033	-0.0095	0.0062	-0.0028	-0.0098	0.007	0.0066	0.0079	5.09677e-05	1.01935e-07	0.000101935	0.101935	0.0354	2.87953
		c3	1480	520	0.0136	0.0012	0.0124	0.0125	0.0018	0.0107	0.01155	0.01285	8.29032e-05	1.65806e-07	0.000165806	0.165806	0.0352	4.71041
		c4	1455	545	0.0036	-0.003	0.0066	0.004	-0.0034	0.0074	0.007	0.0083	5.35484e-05	1.07097e-07	0.000107097	0.107097	0.035	3.05991
		c5	1530	470	-0.0031	-0.0101	0.007	-0.0046	-0.01	0.0054	0.0062	0.0075	4.83871e-05	9.67742e-08	9.67742e-05	0.0967742	0.04	2.41935
	Mutant	m1	1484	516	0.0069	-0.0055	0.0124	0.007	-0.005	0.012	0.0122	0.0135	8.70968e-05	1.74194e-07	0.000174194	0.174194	0.0312	5.58313	5.1214	0.513574	10.028	0.00366399
		m2	1455	545	0.0037	-0.0083	0.012	0.0032	-0.0084	0.0116	0.0118	0.0131	8.45161e-05	1.69032e-07	0.000169032	0.169032	0.032	5.28226
		m3	1460	540	-0.0026	-0.0125	0.0099	-0.0013	-0.0131	0.0118	0.01085	0.01215	7.83871e-05	1.56774e-07	0.000156774	0.156774	0.0301	5.20844
		m4	1450	550	-0.0003	-0.0129	0.0126	0.0007	-0.012	0.0127	0.01265	0.01395	9e-05	1.8e-07	0.00018	0.18	0.034	5.29412
		m5	1450	550	-0.0053	-0.0142	0.0089	-0.006	-0.015	0.009	0.00895	0.01025	6.6129e-05	1.32258e-07	0.000132258	0.132258	0.0312	4.23904
		#	Control	Mutant
		1	3.40042	5.58313
		2	2.87953	5.28226
		3	4.71041	5.20844
		4	3.05991	5.29412
		5	2.41935	4.23904
		Average	3.29393	5.1214
		SD	0.867342	0.513574

## Sheet: Table S2-2
	Table S2-2	The original data and results acquired for determination of hydrogen peroxide contents in C. sativus roots with and without overexpression of CsRALF34
	Origina data
		# tube	Sample	KOH, µL	V total, mL	A560 (-catalase)		Average, A560 (-catalase)	A560 (+catalase)		Average, A560 (+catalase)	delta (- catalase)-(+catalase)	m, FW (g)	H2O2, μmol/L (by calibration, y = 0.1662x - 0.0029)	Concentration H2O2 (Х, μmol/L) in extract	H2O2, μmol/sample	H2O2, μmol/g FW	H2O2, nmol/g FW	Average H2O2, nmol/g FW	St Dev H2O2, nmol/g FW	RSD,%	p (t-test)	FC(M/C)
	CsRALF34-OE	3	M1	125	1.02	0.1624	0.1624	0.1624	0.1094	0.1095	0.10945	0.05295	0.0996	0.336041	1.34416	0.00137105	0.0137655	13.7655	17.0283	10.5646	62.0415	0.0270707	0.530334
		7	M2	115	0.905	0.1048	0.1055	0.10515	0.0397	0.0398	0.03975	0.0654	0.1027	0.410951	1.6438	0.00148764	0.0144853	14.4853
		5	M3	125	1.04	0.0836	0.0838	0.0837	0.0197	0.0197	0.0197	0.064	0.1042	0.402527	1.61011	0.00167451	0.0160702	16.0702
		1	M4	130	1.111	0.0519	0.0521	0.052	0.0304	0.0308	0.0306	0.0214	0.1053	0.146209	0.584838	0.000649755	0.00617051	6.17051
		10	M5	127	1.098	0.2625	0.2625	0.2625	0.1261	0.1262	0.12615	0.13635	0.1062	0.837846	3.35138	0.00367982	0.0346499	34.6499
	GUS-control	6	C1	125	1.04	0.2534	0.253	0.2532	0.1203	0.1202	0.12025	0.13295	0.1142	0.817389	3.26955	0.00340034	0.0297753	29.7753	32.1086	1.76868	5.50844
		9	C2	125	1.07	0.1589	0.1588	0.15885	0.0325	0.0327	0.0326	0.12625	0.0976	0.777076	3.1083	0.00332588	0.0340767	34.0767
		4	C3	125	1.067	0.1814	0.1814	0.1814	0.0451	0.0452	0.04515	0.13625	0.1107	0.837244	3.34898	0.00357336	0.0322797	32.2797
		2	C5	125	1.113	0.1669	0.1668	0.16685	0.0495	0.0493	0.0494	0.11745	0.0998	0.724128	2.89651	0.00322382	0.0323028	32.3028
		8	C4*	125	0.9048	0.1028	0.1028	0.1028	0.0608	0.0611	0.06095	0.04185	0.1014	0.269254	1.07702	0.000974484	0.00961029	9.61029
	* significant outlier
	Calibration
	H2O2, μmol/L	A560 (-catalase)_1	A560 (-catalase)_2	A560 (-catalase)_average	A560 (+catalase)	A560 (+catalase)	A560 (+catalase)_average	Delta (A560(-catalase)-A560(+catalase)
	0.5	0.0742	0.0743	0.07425	0.0045	0.0047	0.0046	0.06965
	1	0.1597	0.1595	0.1596	0.0019	0.0017	0.0018	0.1578
	2	0.3296	0.3298	0.3297	0.0027	0.0026	0.00265	0.32705
	2.5	0.4172	0.4171	0.41715	0.0026	0.0026	0.0026	0.41455
	4	0.6833	0.6835	0.6834	0.004	0.0038	0.0039	0.6795
	5	0.8496	0.8469	0.84825	0.0027	0.0028	0.00275	0.8455
	8	1.3099	1.3101	1.31	0.0013	0.0014	0.00135	1.30865
	Results
	#	GUS-control	CsRALF34-OE
	1	29.7753	13.7655
	2	34.0767	14.4853
	3	32.2797	16.0702
	4	-	6.17051
	5	32.3028	34.6499
	Average	32.1086	17.0283
	SD	1.76868	10.5646

## Sheet: Table S2-3
	Table S2-3	The original data and results acquired for determination of lipid hydroperoxide contents (as 13S-hydroperoxy-9Z,11E-octadecanoic acid equivalents) in C. sativus roots with and without overexpression of CsRALF34
	Original data
		Samples	A560	m, FW (g)	13S-hydroperoxy-9Z, 11E-octadecanoic acid equivalents , mmol/L (by OD)	Content in reaction media (1mL), mmol	Content in reaction media (1mL), μmol	Content in reaction media (1mL), nmol	13S-hydroperoxy-9Z, 11E-octadecanoic acid equivalents, nmol/gFW	Average contents hydroperoxides (as 13S-hydroperoxy-9Z, 11E-octadecanoic acid equivalents), nmol/gFW	Stdev	RSD.%	p (t-test)	FC(M/C)
	GUS-control	C1	0.1644	0.0175	2.74e-06	2.74e-09	2.74e-06	0.00274	0.156571	0.15018	0.0293504	19.5435
		C2	0.1897	0.0162	3.16167e-06	3.16167e-09	3.16167e-06	0.00316167	0.195165
		C3	0.2635	0.0378	4.39167e-06	4.39167e-09	4.39167e-06	0.00439167	0.116182
		C4	0.1909	0.0235	3.18167e-06	3.18167e-09	3.18167e-06	0.00318167	0.13539
		C5	0.1532	0.0173	2.55333e-06	2.55333e-09	2.55333e-06	0.00255333	0.147592
	CsRALF34-OE	M1	0.1921	0.0184	3.20167e-06	3.20167e-09	3.20167e-06	0.00320167	0.174004	0.164426	0.012	7.29811	0.344483	1.09486
		M2	0.1796	0.0181	2.99333e-06	2.99333e-09	2.99333e-06	0.00299333	0.165378
		M3	0.1739	0.0163	2.89833e-06	2.89833e-09	2.89833e-06	0.00289833	0.177812
		M4	0.1614	0.0173	2.69e-06	2.69e-09	2.69e-06	0.00269	0.155491
		M5	0.1623	0.0181	2.705e-06	2.705e-09	2.705e-06	0.002705	0.149448
	Results
	#	GUS-control	CsRALF34-OE
	1	0.156571	0.174004
	2	0.195165	0.165378
	3	0.116182	0.177812
	4	0.13539	0.155491
	5	0.147592	0.149448
	Average	0.15018	0.164426
	SD	0.0293504	0.012

## Sheet: Table S2-4
	Table S2-4	The original data and results acquired for determination of ascorbic acid (Asc) and dehydroascorbate (DHA) contents in C. sativus roots with and without overexpression of CsRALF34
	Original data
	Total ascorbate								DHA								Asc
		Sample	Content of total ascorbate (Asc+DHA), μmol/g FW	Average content of total ascorbate (Asc+DHA), μmol/g FW	StDev	RSD,%	p (t-test)			Sample	Content of DHA, μmol/g FW	Average content of DHA, μmol/g FW	StDev	RSD,%	p (t-test)			Sample	Content of Asc, μmol/g FW	Average content of Asc, μmol/g FW	StDev	RSD,%	p (t-test)
	GUS-control	CO1	0.147032	0.179843	0.0856134	47.6044			GUS-control	C4	0.254549	0.154567	0.0628931	40.6897			GUS-control	C1	0.128975	0.178478	0.106154	59.4772
		C3	0.112943							CO2	0.106673							C2	0.363806
		C1	0.138759							C1	0.138759							C4	0.146501
		C2	0.17265							C2	0.17265							C5	0.212622
		C3-2	0.100207							C3	0.100207							C4-2	0.11768
		C4	0.372229						CsRALF34-OE	MO2	0.110456	0.202317	0.0723346	35.7531	0.278007			CO1	0.322461
		CO1	0.192962							M1*	0.229405							CO2	0.0952942
		CO2	0.201967							M2*	0.222095						CsRALF34-OE	M1	0.2412	0.215621	0.153212	71.0559	0.808777
	CsRALF34-OE	M2	0.121368	0.263995	0.137249	51.9893	0.150527			M3	0.146007							M2	0.119092
		M5	0.442696							M4	0.317374							M3	0.153111
		MO1	0.0941057							M5	0.188564							M4	0.0798531
		MO1-2	0.467572															M5	0.102551
		MO2	0.410764															MO1	0.513234
		M1*	0.229405															MO2	0.300308
		M2-2*	0.222095
		M3	0.146007
		M4	0.317374
		M5	0.188564
	Calibration
	Ascorbate calibration
	μmol/L	A265_1	A265_2	Average
	0	-0.0093	-0.0096	-0.00945
	5	0.06185	0.06155	0.0617
	10	0.11465	0.11425	0.11445
	15	0.17845	0.17765	0.17805
	20	0.21285	0.21215	0.2125
	25	0.25245	0.25135	0.2519
	50	0.48925	0.48715	0.4882
	75	0.70815	0.70525	0.7067
	100	0.91415	0.91055	0.91235
	150	1.23655	1.22915	1.23285
	Ascorbate +DTT calibration
	μmol/L	A265_1	A265_2	Average
	0	0.0005	0.0009	0.0007
	5	0.0514	0.0523	0.05185
	10	0.1323	0.1325	0.1324
	15	0.2246	0.2252	0.2249
	20	0.2433	0.2438	0.24355
	25	0.3545	0.3549	0.3547
	50	0.7045	0.7049	0.7047
	75	1.0456	1.0456	1.0456
	100	1.3864	1.3891	1.38775
	150	2.0564	2.0598	2.0581
	Results
	Total ascorbic acid content, μmol/g FW				Oxidized ascorbic acid content, μmol/g FW				Reduced ascorbic acid content, μmol/g FW
	#	GUS-control	CsRALF34-OE		#	GUS-control	CsRALF34-OE		#	GUS-control	CsRALF34-OE
	1	0.147032	0.121368		1	0.254549	0.110456		1	0.128975	0.2412
	2	0.112943	0.442696		2	0.106673	0.229405		2	0.363806	0.119092
	3	0.138759	0.0941057		3	0.138759	0.222095		3	0.146501	0.153111
	4	0.17265	0.467572		4	0.17265	0.146007		4	0.212622	0.0798531
	5	0.100207	0.410764		5	0.100207	0.317374		5	0.11768	0.102551
	6	0.372229	0.229405		6	-	0.188564		6	0.322461	0.513234
	7	0.192962	0.222095		Average	0.154567	0.202317		7	0.0952942	0.300308
	8	0.201967	0.146007		SD	0.0628931	0.0723346		Average	0.178478	0.215621
	9	-	0.317374						SD	0.106154	0.153212
	10	-	0.188564
	Average	0.179843	0.263995
	SD	0.0856134	0.137249

## Sheet: Расчет
Sample	Abs	Mean Abs	Protein amount y=0.339x + 0.0757	Protein concentarion, µg/µL		Calibration curve				Calibration curve
C1 (1)	0.591	0.594	1.52891	0.305782		Protein amount, µg	Abs	Average Abs		Protein amount, µg	Average Abs
C1 (2)	0.589					2 (1)	0.855	0.844667		0.0078125	0.092
C1 (3)	0.602					2 (2)	0.85			0.015625	0.0943333
C2 (1)	0.492	0.467333	1.15526	0.231052		2 (3)	0.829			0.03125	0.101667
C2 (2)	0.484					1.5 (1)	0.494	0.502333		0.0625	0.104333
C2 (3)	0.426					1.5 (2)	0.513			0.125	0.125333
C3 (1)	0.501	0.499667	1.25064	0.250128		1.5 (3)	0.5			0.25	0.166
C3 (2)	0.518					1 (1)	0.364	0.369		0.5	0.234667
C3 (3)	0.48					1 (2)	0.365			0.75	0.315
C4 (1)	0.592	0.587667	1.51023	0.302045		1 (3)	0.378			1	0.369
C4 (2)	0.615					0.75 (1)	0.303	0.315		1.5	0.502333
C4 (3)	0.556					0.75 (2)	0.326			2	0.844667
C5 (1)	0.49	0.522667	1.31849	0.263697		0.75 (3)	0.316
C5 (2)	0.555					0.5 (1)	0.232	0.234667
C5 (3)	0.523					0.5 (2)	0.234
C6 (1)	0.56	0.617333	1.59774	0.319548		0.5 (3)	0.238
C6 (2)	0.661					0.25 (1)	0.168	0.166
C6 (3)	0.631					0.25 (2)	0.164
C7 (1)	0.466	0.542333	1.3765	0.2753		0.25 (3)	0.166
C7 (2)	0.609					0.125 (1)	0.125	0.125333
C7 (3)	0.552					0,125 (2)	0.124
C8 (1)	0.686	0.712	1.87699	0.375398		0.125 (3)	0.127
C8 (2)	0.724					0.0625 (1)	0.104	0.104333
C8 (3)	0.726					0.0625 (2)	0.104
M1 (1)	0.567	0.573	1.46696	0.293392		0.0625 (3)	0.105
M1 (2)	0.577					0.03125 (1)	0.1	0.101667
M1 (3)	0.575					0.03125 (2)	0.102
M2 (1)	0.613	0.630333	1.63609	0.327217		0.03125 (3)	0.103
M2 (2)	0.634					0.015625 (1)	0.094	0.0943333
M2 (3)	0.644					0.015625 (2)	0.093
M3 (1)	0.591	0.584333	1.50039	0.300079		0.015625 (3)	0.096
M3 (2)	0.582					0.0078125 (1)	0.09	0.092
M3 (3)	0.58					0.0078125 (2)	0.093
M4 (1)	0.422	0.433333	1.05497	0.210993		0.0078125 (3)	0.093
M4 (2)	0.438
M4 (3)	0.44
M5 (1)	0.396	0.397333	0.948771	0.189754
M5 (2)	0.401
M5 (3)	0.395
M6 (1)	0.528	0.528	1.33422	0.266844
M6 (2)	0.547
M6 (3)	0.509
M7 (1)	0.572	0.586667	1.50728	0.301455
M7 (2)	0.592
M7 (3)	0.596
M8 (1)	0.502	0.505667	1.26834	0.253668
M8 (2)	0.506
M8 (3)	0.509
