# Supplementary material for: Integrative Proteomics and Metabolomics Analysis Reveals the Role of Small Signaling Peptide Rapid Alkalinization Factor 34 (RALF34) in Cucumber Roots
Source: Int J Mol Sci. 2023 Apr 21;24(8):7654. doi: 10.3390/ijms24087654 (PMC10140933; doi:10.3390/ijms24087654)
Supplement: Supplementary file 1 [file ijms-24-07654-s001.zip › Supplementary Information S3.xls]

## Sheet: Directory
???
Supplementary Information S3
Peptides, proteins, and protein groups, identified in Cucumis sativus roots with/without CsRALF34 overexpression.
Directory
Table S3-1	List of peptides identified in protein extracts, isolated from C. sativus root cells with/without CsRALF34 overexpression
Table S3-2	List of proteins identified in protein extracts, isolated from C. sativus root cells with/without CsRALF34 overexpression
Table S3-3	List of protein groups identified in protein extracts, isolated from C. sativus root cells with/without CsRALF34 overexpression

## Sheet:  Table S3-1
Table S3-1 List of peptides identified in protein extracts, isolated from C. sativus root cells with/without CsRALF34 overexpression
	Found in Sample Group without CsRALF34 overexpression (control)								Found in Sample Group with CsRALF34 overexpression (RALF)
Sequence	Control 1	Control 2	Control 3	Control 4	Control 5	Control 6	Control 7	Control 8	RALF 1	RALF 2	RALF 3	RALF 4	RALF 5	RALF 6	RALF 7	RALF 8
A(+42.01)AASAASATSATSATAINR	Not Found	Not Found	Not Found	Not Found	Found	Not Found	Not Found	Not Found	Not Found	Not Found	Not Found	Not Found	Not Found	Not Found	Not Found	Not Found
A(+42.01)AASAPITM(+15.99)K	Found	Found	Found	Found	Found	Found	Not Found	Found	Found	Found	Found	Found	Found	Not Found	Not Found	Found
A(+42.01)AAVPENLSR	Not Found	Not Found	Not Found	Found	Not Found	Not Found	Not Found	Not Found	Not Found	Not Found	Not Found	Not Found	Not Found	Found	Not Found	Not Found
A(+42.01)ALQYLDTLR	Found	Found	Found	Found	Found	Found	Found	Found	Found	Found	Found	Found	Found	Found	Not Found	Found
A(+42.01)AM(+15.99)LQPQIILLK	Not Found	Found	Not Found	Not Found	Not Found	Found	Found	Not Found	Not Found	Not Found	Found	Found	Found	Found	Not Found	Not Found
A(+42.01)ANSAALALEDVPSVDLM(+15.99)TELLR	Not Found	Found	Not Found	Found	Not Found	Not Found	Not Found	Not Found	Not Found	Not Found	Not Found	Not Found	Found	Not Found	Not Found	Not Found
A(+42.01)APAVSQPR	Found	Not Found	Not Found	Not Found	Not Found	Not Found	Found	Found	Not Found	Found	Not Found	Not Found	Not Found	Found	Not Found	Not Found
A(+42.01)APDHLFNLR	Not Found	Not Found	Not Found	Not Found	Found	Not Found	Not Found	Not Found	Found	Not Found	Not Found	Found	Found	Found	Not Found	Not Found
A(+42.01)APGKPTR	Found	Found	Found	Found	Found	Found	Found	Found	Found	Found	Found	Found	Found	Found	Not Found	Found
A(+42.01)APIESVQC(+57.02)FGR	Found	Found	Found	Found	Found	Found	Found	Found	Found	Found	Found	Found	Found	Found	Found	Found
A(+42.01)APLDM(+15.99)SLDDIIK	Not Found	Not Found	Not Found	Not Found	Not Found	Found	Not Found	Not Found	Not Found	Not Found	Found	Found	Not Found	Not Found	Not Found	Not Found
A(+42.01)APSPSDVIDGPVLSLINK	Not Found	Not Found	Not Found	Not Found	Not Found	Not Found	Not Found	Not Found	Not Found	Not Found	Found	Not Found	Found	Not Found	Not Found	Not Found
A(+42.01)ASDTLFDVIVVGAGVM(+15.99)GSSTAYHLAK	Not Found	Not Found	Found	Not Found	Not Found	Found	Not Found	Found	Not Found	Found	Not Found	Not Found	Not Found	Not Found	Not Found	Not Found
A(+42.01)AVPGQLIWEIVK	Found	Found	Found	Found	Found	Found	Found	Found	Found	Found	Found	Found	Found	Not Found	Not Found	Found
A(+42.01)AVSAIFIYPIK	Not Found	Not Found	Not Found	Not Found	Found	Not Found	Found	Not Found	Not Found	Not Found	Not Found	Not Found	Not Found	Not Found	Not Found	Not Found
A(+42.01)DAEDIQPLVC(+57.02)DNGTGM(+15.99)VK	Found	Found	Found	Found	Found	Found	Found	Found	Found	Found	Found	Found	Found	Found	Not Found	Found
A(+42.01)DDNPDVAAAAAGVPK	Found	Not Found	Not Found	Found	Not Found	Not Found	Found	Not Found	Not Found	Not Found	Found	Not Found	Not Found	Not Found	Not Found	Not Found
A(+42.01)DEVQNDVNDQVADIAPFDPTK	Not Found	Not Found	Not Found	Not Found	Found	Not Found	Not Found	Not Found	Not Found	Not Found	Not Found	Not Found	Not Found	Not Found	Not Found	Not Found
A(+42.01)DQLTDDQISEFK	Not Found	Found	Found	Not Found	Found	Found	Not Found	Not Found	Not Found	Found	Found	Found	Not Found	Not Found	Not Found	Not Found
A(+42.01)DVEADVPVAGQQPK	Not Found	Not Found	Not Found	Found	Not Found	Found	Not Found	Not Found	Not Found	Not Found	Not Found	Not Found	Found	Not Found	Not Found	Found
A(+42.01)EAAASLAPNAELLEWPK	Found	Not Found	Not Found	Not Found	Found	Not Found	Found	Not Found	Not Found	Not Found	Not Found	Not Found	Not Found	Not Found	Not Found	Not Found
A(+42.01)EAAASLAPNAELLEWPKK	Not Found	Not Found	Not Found	Not Found	Not Found	Not Found	Not Found	Not Found	Not Found	Not Found	Not Found	Not Found	Not Found	Not Found	Not Found	Found
A(+42.01)EEAILGYLEK	Found	Found	Found	Found	Found	Found	Not Found	Found	Found	Found	Found	Found	Found	Not Found	Not Found	Found
A(+42.01)EEASDSSFIPIIR	Not Found	Not Found	Not Found	Not Found	Not Found	Not Found	Not Found	Found	Not Found	Not Found	Not Found	Not Found	Not Found	Not Found	Not Found	Not Found
A(+42.01)EETQKPAAAEPPPSSQPVPEEPAVVPPPAPEK	Not Found	Not Found	Not Found	Not Found	Found	Not Found	Not Found	Not Found	Not Found	Not Found	Not Found	Not Found	Not Found	Found	Not Found	Not Found
A(+42.01)EGPITVLDGTHLR	Found	Not Found	Not Found	Found	Not Found	Not Found	Not Found	Not Found	Found	Found	Not Found	Not Found	Not Found	Not Found	Not Found	Not Found
A(+42.01)EHHDHEHEHEEPKGESLLDK	Not Found	Not Found	Not Found	Not Found	Found	Not Found	Not Found	Not Found	Not Found	Found	Not Found	Not Found	Not Found	Not Found	Not Found	Not Found
A(+42.01)EHLASIFGTEK	Not Found	Found	Not Found	Found	Not Found	Found	Found	Found	Not Found	Found	Not Found	Found	Found	Not Found	Not Found	Not Found
A(+42.01)EHSAPPTDQLAAVALNNDAPAYESLK	Not Found	Found	Not Found	Not Found	Not Found	Not Found	Not Found	Not Found	Not Found	Not Found	Not Found	Not Found	Not Found	Not Found	Not Found	Not Found
A(+42.01)ENVTLEEYLATAVDAAK	Not Found	Not Found	Not Found	Not Found	Not Found	Not Found	Found	Found	Found	Found	Found	Not Found	Not Found	Not Found	Not Found	Not Found
A(+42.01)EQLTDDQISEFK	Found	Found	Found	Found	Found	Found	Found	Found	Found	Found	Found	Found	Found	Not Found	Not Found	Found
A(+42.01)FDAVHDLTSLLSSDR	Found	Not Found	Found	Not Found	Found	Found	Not Found	Not Found	Found	Not Found	Not Found	Found	Found	Not Found	Not Found	Not Found
A(+42.01)GAASALFLLDIK	Found	Not Found	Found	Not Found	Found	Found	Found	Found	Found	Found	Not Found	Found	Not Found	Not Found	Not Found	Found
A(+42.01)GASVKPTPLLK	Not Found	Not Found	Found	Not Found	Not Found	Not Found	Not Found	Found	Found	Not Found	Found	Not Found	Found	Not Found	Not Found	Not Found
A(+42.01)GASVKPTPLLKDELDIVIPTIR	Found	Found	Found	Found	Not Found	Found	Not Found	Found	Found	Found	Found	Found	Found	Found	Found	Found
A(+42.01)GEVAVEGAVAAAALATEVADSNPQAHK	Found	Found	Found	Found	Found	Found	Found	Found	Found	Found	Found	Found	Found	Found	Not Found	Found
A(+42.01)GLAPEGSQFDAR	Not Found	Found	Not Found	Not Found	Found	Not Found	Not Found	Found	Not Found	Found	Not Found	Found	Not Found	Not Found	Not Found	Found
A(+42.01)GQSTHFLAFPR	Found	Found	Found	Not Found	Not Found	Not Found	Not Found	Not Found	Not Found	Not Found	Not Found	Not Found	Found	Not Found	Not Found	Not Found
A(+42.01)GQSTHYLAFPR	Found	Found	Found	Found	Found	Found	Found	Found	Found	Found	Found	Found	Found	Found	Found	Found
A(+42.01)IDQAELSTEQVLR	Not Found	Not Found	Not Found	Not Found	Found	Not Found	Not Found	Not Found	Not Found	Not Found	Not Found	Not Found	Not Found	Not Found	Not Found	Not Found
A(+42.01)LAFDEYGRPFIILK	Found	Found	Found	Found	Found	Found	Found	Found	Found	Found	Found	Found	Found	Not Found	Not Found	Found
A(+42.01)LEVTQVLLNAQSIDATVR	Not Found	Found	Not Found	Not Found	Not Found	Found	Found	Not Found	Found	Not Found	Not Found	Found	Found	Found	Found	Not Found
A(+42.01)LVLHSWK	Found	Found	Found	Found	Found	Found	Found	Found	Found	Found	Found	Found	Found	Found	Found	Found
A(+42.01)LVLHSWTPSK	Found	Found	Found	Found	Found	Found	Found	Found	Found	Found	Found	Found	Found	Found	Found	Found
A(+42.01)LVTTAEVC(+57.02)DANPQLIVSGELR	Not Found	Not Found	Found	Not Found	Not Found	Not Found	Not Found	Not Found	Not Found	Not Found	Not Found	Not Found	Not Found	Not Found	Not Found	Not Found
A(+42.01)NAASGIAVHDDC(+57.02)K	Found	Not Found	Not Found	Not Found	Not Found	Not Found	Not Found	Not Found	Not Found	Found	Not Found	Not Found	Not Found	Not Found	Not Found	Not Found
A(+42.01)NAASGM(+15.99)AVHDDC(+57.02)K	Found	Found	Found	Found	Found	Found	Found	Found	Found	Found	Found	Found	Found	Found	Found	Found
A(+42.01)NIDIEGILK	Not Found	Not Found	Not Found	Not Found	Not Found	Found	Not Found	Not Found	Not Found	Not Found	Not Found	Not Found	Not Found	Not Found	Not Found	Not Found
A(+42.01)SAATLSPADTEK	Not Found	Not Found	Not Found	Found	Not Found	Not Found	Not Found	Not Found	Not Found	Not Found	Not Found	Not Found	Not Found	Not Found	Not Found	Not Found
A(+42.01)SDAVHDLSSLVSSEGR	Found	Found	Found	Found	Found	Found	Found	Found	Found	Found	Found	Found	Found	Not Found	Not Found	Found
A(+42.01)SDDIALNVAPFFILYK	Not Found	Not Found	Not Found	Found	Not Found	Found	Not Found	Not Found	Found	Not Found	Not Found	Not Found	Not Found	Not Found	Not Found	Found
A(+42.01)SDNLSTLSGTADDDTYGFHR	Not Found	Not Found	Found	Not Found	Not Found	Not Found	Not Found	Not Found	Not Found	Not Found	Not Found	Not Found	Not Found	Not Found	Not Found	Not Found
A(+42.01)SFVKPENALK	Not Found	Not Found	Found	Not Found	Not Found	Not Found	Not Found	Not Found	Not Found	Not Found	Found	Not Found	Found	Not Found	Not Found	Found
A(+42.01)SHIVGYPR	Found	Found	Found	Found	Found	Found	Found	Found	Found	Found	Found	Found	Found	Found	Found	Found
A(+42.01)SLISDTDAWK	Found	Not Found	Not Found	Not Found	Found	Found	Not Found	Not Found	Not Found	Found	Found	Not Found	Not Found	Not Found	Not Found	Found
A(+42.01)SNIIAIVSVIPK	Found	Found	Found	Found	Found	Found	Found	Found	Found	Found	Found	Found	Found	Found	Found	Found
A(+42.01)SSDKPEIVER	Found	Found	Found	Not Found	Found	Not Found	Found	Found	Found	Found	Not Found	Not Found	Found	Not Found	Not Found	Found
A(+42.01)SSLHSNLSNLSIDGDFASSLPNLQK	Not Found	Found	Not Found	Not Found	Not Found	Found	Not Found	Found	Not Found	Found	Not Found	Found	Not Found	Not Found	Not Found	Not Found
A(+42.01)SSSPELPLKPIPGGYGFPFLGPIK	Found	Not Found	Not Found	Not Found	Not Found	Not Found	Not Found	Found	Not Found	Not Found	Not Found	Not Found	Not Found	Not Found	Not Found	Not Found
A(+42.01)TAELVFVPTSGVGHLVSTIK	Not Found	Not Found	Found	Not Found	Not Found	Not Found	Not Found	Not Found	Not Found	Not Found	Not Found	Not Found	Not Found	Not Found	Not Found	Not Found
A(+42.01)TENPFNSILK	Not Found	Not Found	Not Found	Not Found	Not Found	Not Found	Not Found	Not Found	Not Found	Not Found	Not Found	Not Found	Found	Not Found	Not Found	Not Found
A(+42.01)TLLVPHDVPPPNVDAEAIK	Found	Found	Found	Found	Found	Found	Found	Found	Found	Found	Found	Found	Found	Found	Found	Found
A(+42.01)TM(+15.99)NPFDLLVDDDNEDPNQLASAHR	Not Found	Not Found	Found	Not Found	Not Found	Not Found	Not Found	Not Found	Not Found	Found	Not Found	Not Found	Found	Not Found	Not Found	Not Found
A(+42.01)TQTLDSHQTSTTDEETEK	Not Found	Not Found	Found	Not Found	Found	Not Found	Not Found	Not Found	Not Found	Not Found	Found	Not Found	Not Found	Not Found	Not Found	Not Found
A(+42.01)TTETTVLQFSHSSNTLSAK	Found	Not Found	Not Found	Found	Found	Not Found	Not Found	Not Found	Found	Not Found	Not Found	Found	Not Found	Found	Not Found	Found
A(+42.01)TVEVESVPVVLPEPEAAPAVQPEEK	Found	Found	Found	Found	Found	Found	Found	Found	Not Found	Found	Found	Found	Found	Found	Not Found	Found
A(+42.01)TVVQTSEEDAALTVVR	Not Found	Not Found	Not Found	Not Found	Not Found	Not Found	Not Found	Not Found	Not Found	Not Found	Not Found	Found	Not Found	Not Found	Not Found	Not Found
A(+42.01)VEIDVVNQELTQSHHDVK	Found	Found	Found	Found	Found	Found	Found	Found	Found	Found	Found	Found	Found	Not Found	Not Found	Found
A(+42.01)VEVDVASQELTQSHHDVK	Found	Found	Found	Found	Found	Found	Found	Found	Found	Found	Found	Found	Found	Found	Found	Found
A(+42.01)YAAM(+15.99)KPTKPGLEDAQEQIHK	Found	Found	Found	Found	Found	Found	Found	Found	Found	Found	Found	Not Found	Found	Found	Not Found	Found
A(+42.01)YAAM(+15.99)KPTKPGLEDTQEQIHK	Found	Found	Found	Found	Found	Found	Not Found	Found	Found	Found	Found	Found	Found	Not Found	Not Found	Found
AAAANLPSPFETLDVLK	Found	Not Found	Found	Found	Found	Found	Found	Found	Found	Found	Found	Found	Found	Not Found	Not Found	Found
AAAAPVVVASTHPASEGGK	Found	Found	Found	Not Found	Found	Found	Found	Not Found	Found	Found	Found	Not Found	Found	Not Found	Not Found	Not Found
AAADSLSALAWIAFTGK	Not Found	Not Found	Not Found	Not Found	Not Found	Not Found	Not Found	Found	Not Found	Not Found	Not Found	Not Found	Not Found	Not Found	Not Found	Found
AAAEDTM(+15.99)LAYR	Found	Not Found	Found	Found	Found	Found	Found	Found	Found	Found	Found	Not Found	Found	Found	Found	Found
AAAIDADEALPVR	Found	Found	Not Found	Found	Found	Not Found	Found	Not Found	Not Found	Found	Not Found	Found	Found	Found	Found	Not Found
AAAIGANNQAAQSM(+15.99)LK	Found	Found	Found	Found	Found	Found	Found	Found	Found	Found	Found	Found	Found	Found	Found	Found
AAALVDLAEDGVGIPEK	Not Found	Not Found	Not Found	Not Found	Not Found	Not Found	Not Found	Not Found	Not Found	Found	Not Found	Not Found	Not Found	Not Found	Not Found	Not Found
AAAM(+15.99)ALAQHPVVNASC(+57.02)K	Not Found	Found	Not Found	Found	Found	Found	Not Found	Found	Not Found	Not Found	Not Found	Not Found	Found	Not Found	Not Found	Found
AAAM(+15.99)AVM(+15.99)ER	Not Found	Not Found	Not Found	Not Found	Not Found	Not Found	Not Found	Not Found	Not Found	Not Found	Found	Not Found	Not Found	Not Found	Not Found	Not Found
AAANTYC(+57.02)QLLLSQSDNNVK	Not Found	Found	Not Found	Not Found	Found	Found	Not Found	Not Found	Not Found	Not Found	Not Found	Not Found	Not Found	Not Found	Not Found	Found
AAAPAEKPPK	Found	Found	Found	Found	Not Found	Found	Not Found	Found	Found	Found	Found	Found	Not Found	Found	Not Found	Found
AAAVAALSSVLTAEK	Found	Found	Found	Found	Found	Found	Found	Found	Found	Found	Found	Found	Found	Found	Found	Found
AADLALLAIFYNK	Found	Found	Found	Found	Found	Found	Found	Found	Found	Found	Found	Found	Found	Not Found	Found	Found
AADLTYWESAAR	Not Found	Not Found	Not Found	Not Found	Not Found	Not Found	Not Found	Not Found	Not Found	Not Found	Not Found	Not Found	Found	Not Found	Not Found	Not Found
AADVIAAANTAAEVALR	Found	Found	Found	Found	Found	Found	Found	Found	Found	Found	Found	Found	Found	Found	Found	Found
AAEAANTVPDTFYC(+57.02)R	Not Found	Found	Found	Not Found	Not Found	Found	Not Found	Found	Found	Found	Found	Not Found	Found	Found	Found	Found
AAEAEPVKEPEPEPEPEPM(+15.99)EVAEEEK	Not Found	Not Found	Not Found	Not Found	Found	Not Found	Not Found	Not Found	Not Found	Not Found	Not Found	Not Found	Not Found	Not Found	Not Found	Not Found
AAEAVNTSPDTFYC(+57.02)R	Not Found	Found	Found	Found	Not Found	Found	Found	Not Found	Not Found	Not Found	Not Found	Not Found	Found	Found	Not Found	Found
AAEAYLLANPAEYN	Not Found	Not Found	Not Found	Found	Not Found	Not Found	Not Found	Not Found	Not Found	Not Found	Not Found	Not Found	Not Found	Not Found	Not Found	Not Found
AAEDANVYHDLVR	Found	Found	Found	Found	Found	Found	Found	Found	Found	Found	Found	Found	Found	Found	Not Found	Found
AAEGDIVSAIM(+15.99)ELTN	Not Found	Not Found	Not Found	Not Found	Not Found	Found	Not Found	Found	Not Found	Not Found	Found	Not Found	Found	Not Found	Not Found	Found
AAEILVDFFEK	Not Found	Not Found	Not Found	Not Found	Not Found	Not Found	Not Found	Not Found	Not Found	Not Found	Not Found	Not Found	Not Found	Not Found	Found	Not Found
AAEWTEAELEQIAEAVGYGAVK	Not Found	Not Found	Not Found	Not Found	Not Found	Not Found	Not Found	Found	Not Found	Found	Found	Not Found	Found	Not Found	Not Found	Not Found
AAFLSILQR	Not Found	Not Found	Not Found	Not Found	Not Found	Not Found	Not Found	Not Found	Not Found	Not Found	Not Found	Found	Not Found	Not Found	Not Found	Found
AAFVLVAGGLGER	Not Found	Found	Not Found	Found	Not Found	Not Found	Not Found	Not Found	Not Found	Found	Not Found	Not Found	Not Found	Not Found	Found	Not Found
AAGAAKPEIDAAIEALNALK	Found	Not Found	Not Found	Not Found	Found	Found	Found	Not Found	Not Found	Found	Not Found	Found	Not Found	Found	Not Found	Found
AAGADIVGGLELIEQIASSR	Not Found	Not Found	Not Found	Not Found	Not Found	Found	Not Found	Found	Not Found	Found	Not Found	Not Found	Not Found	Not Found	Not Found	Found
AAGAFGGIR	Found	Found	Found	Found	Found	Found	Found	Found	Not Found	Not Found	Not Found	Found	Found	Not Found	Not Found	Found
AAGASWIQFDEPTLVK	Found	Found	Found	Found	Found	Found	Found	Found	Found	Found	Found	Found	Found	Found	Not Found	Found
AAGASWIQFDEPTLVLDLDSHK	Found	Found	Found	Found	Found	Found	Not Found	Found	Found	Found	Found	Found	Found	Not Found	Found	Found
AAGEEPLPEEDPTNPIFKPLPEPSR	Found	Not Found	Not Found	Not Found	Not Found	Not Found	Not Found	Not Found	Not Found	Not Found	Not Found	Not Found	Not Found	Not Found	Not Found	Not Found
AAGEVLALQK	Not Found	Found	Found	Found	Found	Not Found	Not Found	Found	Not Found	Not Found	Not Found	Found	Found	Not Found	Found	Not Found
AAGPLPEAPKDEFDK	Not Found	Not Found	Not Found	Not Found	Not Found	Not Found	Not Found	Found	Not Found	Not Found	Not Found	Not Found	Not Found	Not Found	Not Found	Not Found
AAHFEESM(+15.99)K	Found	Found	Found	Found	Found	Found	Found	Not Found	Found	Found	Found	Found	Not Found	Found	Not Found	Not Found
AAHLVDSTHQVGHFQK	Not Found	Not Found	Not Found	Found	Not Found	Not Found	Not Found	Not Found	Not Found	Not Found	Not Found	Not Found	Not Found	Not Found	Not Found	Not Found
AAHLVDSTNQVGHFQK	Found	Found	Found	Found	Found	Found	Found	Found	Found	Found	Found	Found	Found	Found	Not Found	Found
AAHLVDTTNQVGHFQK	Found	Found	Not Found	Found	Found	Found	Found	Found	Found	Found	Found	Found	Not Found	Not Found	Not Found	Found
AAIKEESEGK	Not Found	Not Found	Found	Not Found	Not Found	Not Found	Not Found	Not Found	Not Found	Not Found	Not Found	Found	Not Found	Not Found	Not Found	Not Found
AAIQEAEEFIASQNRPK	Not Found	Found	Not Found	Not Found	Found	Not Found	Not Found	Found	Not Found	Not Found	Not Found	Not Found	Not Found	Not Found	Not Found	Not Found
AAIRDPDPVVFLENELLYGESFPVSAEVLDSSFTAPIGK	Not Found	Not Found	Not Found	Not Found	Not Found	Not Found	Not Found	Found	Not Found	Not Found	Found	Found	Found	Found	Found	Found
AAIVNSQTLEEVAR	Not Found	Found	Not Found	Not Found	Not Found	Not Found	Not Found	Not Found	Not Found	Found	Found	Not Found	Not Found	Not Found	Not Found	Not Found
AALAIDSGLESDYILVGC(+57.02)GADELIDLIM(+15.99)R	Not Found	Not Found	Found	Not Found	Not Found	Not Found	Not Found	Not Found	Not Found	Not Found	Not Found	Not Found	Not Found	Not Found	Not Found	Not Found
AALC(+57.02)LLR	Not Found	Not Found	Not Found	Not Found	Found	Not Found	Not Found	Not Found	Not Found	Not Found	Not Found	Not Found	Not Found	Not Found	Not Found	Not Found
AALDAANM(+15.99)SHAPYSK	Not Found	Found	Found	Not Found	Not Found	Not Found	Not Found	Not Found	Found	Found	Not Found	Not Found	Not Found	Not Found	Not Found	Found
AALDAIPQC(+57.02)R	Not Found	Not Found	Not Found	Found	Not Found	Not Found	Found	Not Found	Not Found	Not Found	Not Found	Not Found	Found	Not Found	Not Found	Found
AALDLLFEEGLDNVIAR	Not Found	Not Found	Not Found	Found	Not Found	Not Found	Not Found	Not Found	Found	Not Found	Not Found	Not Found	Not Found	Not Found	Not Found	Not Found
AALETGSALAPGDSR	Found	Found	Not Found	Not Found	Found	Found	Found	Found	Found	Found	Not Found	Found	Found	Found	Not Found	Not Found
AALEVFENFGK	Found	Found	Not Found	Not Found	Not Found	Not Found	Not Found	Not Found	Not Found	Not Found	Not Found	Not Found	Not Found	Not Found	Not Found	Not Found
AALHEPYLGIFNSWTGDDC(+57.02)C(+57.02)NR	Found	Not Found	Not Found	Not Found	Found	Not Found	Not Found	Not Found	Found	Not Found	Not Found	Not Found	Not Found	Not Found	Not Found	Not Found
AALILVLTR	Not Found	Not Found	Not Found	Not Found	Not Found	Not Found	Not Found	Found	Not Found	Found	Not Found	Found	Not Found	Found	Not Found	Found
AALNDFDR	Not Found	Not Found	Not Found	Not Found	Not Found	Not Found	Not Found	Not Found	Not Found	Not Found	Found	Not Found	Found	Found	Found	Not Found
AALPDIANQFASAIQR	Not Found	Not Found	Not Found	Not Found	Not Found	Not Found	Not Found	Not Found	Not Found	Not Found	Not Found	Not Found	Not Found	Not Found	Not Found	Found
AALPIEVPTLSLEELK	Not Found	Not Found	Not Found	Found	Not Found	Not Found	Found	Found	Not Found	Not Found	Not Found	Not Found	Not Found	Not Found	Not Found	Found
AALQYLDTLR	Not Found	Found	Not Found	Not Found	Not Found	Found	Not Found	Not Found	Not Found	Not Found	Found	Not Found	Not Found	Not Found	Not Found	Not Found
AALSSVAQTAIIPLQDVLR	Not Found	Not Found	Not Found	Not Found	Not Found	Not Found	Not Found	Found	Not Found	Not Found	Not Found	Not Found	Not Found	Not Found	Not Found	Not Found
AAM(+15.99)EGTFIQHFK	Not Found	Not Found	Not Found	Found	Not Found	Found	Not Found	Not Found	Not Found	Not Found	Found	Not Found	Not Found	Not Found	Not Found	Not Found
AAM(+15.99)EM(+15.99)QAEAER	Found	Found	Not Found	Found	Not Found	Not Found	Not Found	Not Found	Not Found	Not Found	Found	Not Found	Not Found	Found	Not Found	Found
AANEVIIVIEAYR	Not Found	Not Found	Not Found	Found	Not Found	Not Found	Not Found	Found	Found	Not Found	Not Found	Found	Not Found	Found	Found	Not Found
AANGVVIATEK	Not Found	Found	Not Found	Not Found	Not Found	Not Found	Not Found	Not Found	Not Found	Not Found	Not Found	Not Found	Not Found	Not Found	Not Found	Not Found
AANIESGGEFTVSGAEDILK	Not Found	Found	Not Found	Not Found	Found	Not Found	Found	Not Found	Found	Found	Found	Not Found	Found	Found	Found	Found
AANLPNGAQK	Not Found	Not Found	Not Found	Found	Not Found	Not Found	Not Found	Not Found	Not Found	Found	Not Found	Not Found	Not Found	Not Found	Not Found	Not Found
AANPSASPASAPPPDK	Found	Not Found	Found	Found	Found	Not Found	Not Found	Not Found	Found	Found	Found	Not Found	Not Found	Found	Not Found	Not Found
AANPSASPASAPPPDKSPENVVATPAAPVM(+15.99)VAK	Not Found	Not Found	Not Found	Not Found	Not Found	Not Found	Found	Not Found	Not Found	Not Found	Not Found	Not Found	Not Found	Not Found	Not Found	Not Found
AAQAEVVPVSPQDSK	Not Found	Found	Not Found	Found	Found	Found	Found	Not Found	Not Found	Not Found	Found	Found	Found	Not Found	Not Found	Found
AAQATGNVGGAAQGPEFEAK	Not Found	Found	Not Found	Found	Not Found	Not Found	Found	Not Found	Found	Not Found	Not Found	Not Found	Not Found	Found	Found	Found
AAQDIANSELPPTHPIR	Found	Found	Found	Found	Found	Found	Found	Found	Found	Found	Found	Found	Found	Found	Not Found	Found
AAQDIAVADLAPTHPIR	Not Found	Not Found	Not Found	Found	Not Found	Not Found	Not Found	Found	Not Found	Found	Found	Not Found	Not Found	Not Found	Not Found	Not Found
AAQDVAVADLAPTHPIR	Found	Found	Found	Found	Found	Found	Found	Found	Found	Found	Found	Found	Found	Found	Found	Found
AAQLDVVVTNK	Not Found	Not Found	Not Found	Found	Not Found	Not Found	Found	Found	Found	Not Found	Found	Found	Not Found	Found	Not Found	Found
AARPPLQPVDLYTR	Not Found	Not Found	Found	Found	Found	Not Found	Not Found	Found	Found	Not Found	Found	Found	Found	Not Found	Not Found	Found
AASAAGTIM(+15.99)TLSSWATSSVEEVASTGPGIR	Not Found	Not Found	Not Found	Not Found	Not Found	Not Found	Not Found	Not Found	Not Found	Not Found	Not Found	Not Found	Not Found	Not Found	Found	Not Found
AASDSNSQVGPIFQVLLTTEAPPTYFR	Found	Found	Not Found	Found	Not Found	Found	Not Found	Found	Not Found	Found	Found	Found	Found	Not Found	Not Found	Found
AASEYLYDILTNASVVK	Not Found	Found	Not Found	Not Found	Found	Not Found	Not Found	Not Found	Not Found	Found	Found	Not Found	Found	Not Found	Not Found	Not Found
AASFNIIPSSTGAAK	Found	Found	Found	Found	Found	Found	Found	Found	Found	Found	Found	Found	Found	Found	Found	Found
AASHITLEC(+57.02)ALQTHPNITIIGEEVYAQK	Not Found	Not Found	Not Found	Not Found	Not Found	Not Found	Not Found	Not Found	Not Found	Not Found	Found	Not Found	Not Found	Not Found	Found	Not Found
AASPWLAVYPR	Not Found	Not Found	Not Found	Not Found	Not Found	Not Found	Not Found	Not Found	Not Found	Not Found	Not Found	Not Found	Not Found	Not Found	Not Found	Found
AASSLLQTLR	Found	Not Found	Not Found	Not Found	Not Found	Found	Found	Not Found	Found	Found	Found	Found	Not Found	Not Found	Not Found	Not Found
AASTILATGGYGR	Not Found	Found	Not Found	Found	Found	Found	Not Found	Found	Found	Not Found	Not Found	Not Found	Found	Found	Not Found	Not Found
AASVLSSHDPPITLAK	Found	Found	Found	Found	Found	Found	Found	Found	Found	Found	Found	Found	Not Found	Not Found	Not Found	Found
AATGAAYAGIPVVITSGYAPGNILK	Found	Not Found	Not Found	Found	Not Found	Not Found	Not Found	Not Found	Not Found	Not Found	Not Found	Not Found	Found	Not Found	Not Found	Not Found
AATGEEVSAENLGGASVHC(+57.02)K	Not Found	Not Found	Not Found	Not Found	Found	Not Found	Not Found	Not Found	Found	Not Found	Not Found	Not Found	Not Found	Not Found	Not Found	Found
AATSGQAFPQC(+57.02)VFDHWEM(+15.99)M(+15.99)SSDPLESGSQAAQLVADIR	Not Found	Found	Found	Not Found	Not Found	Found	Not Found	Found	Not Found	Found	Not Found	Not Found	Not Found	Not Found	Not Found	Found
AATYETLTAPFNDISAVESIFNANK	Not Found	Not Found	Not Found	Not Found	Not Found	Not Found	Not Found	Not Found	Not Found	Not Found	Not Found	Not Found	Not Found	Not Found	Not Found	Found
AAVAALGM(+15.99)GYAGGEAVATM(+15.99)VK	Not Found	Not Found	Not Found	Not Found	Not Found	Not Found	Not Found	Not Found	Found	Not Found	Found	Not Found	Not Found	Not Found	Not Found	Found
AAVAQAALAYQLYQK	Found	Found	Found	Found	Found	Found	Found	Found	Found	Found	Found	Found	Found	Found	Found	Found
AAVAWEAGKPLVIEEVEVAPPQANEVR	Found	Found	Found	Not Found	Found	Found	Not Found	Not Found	Found	Found	Found	Found	Found	Found	Found	Found
AAVAWEPNKPLVIEDVQVAPPQAGEVR	Not Found	Not Found	Found	Not Found	Found	Not Found	Not Found	Found	Not Found	Not Found	Not Found	Not Found	Not Found	Not Found	Not Found	Not Found
AAVDAVPGC(+57.02)K	Found	Not Found	Not Found	Not Found	Not Found	Not Found	Found	Not Found	Not Found	Not Found	Not Found	Not Found	Not Found	Not Found	Not Found	Not Found
AAVDSVPGC(+57.02)K	Found	Not Found	Not Found	Not Found	Found	Not Found	Not Found	Not Found	Not Found	Not Found	Not Found	Not Found	Not Found	Not Found	Not Found	Not Found
AAVEEGIVPGGGVALLHATK	Not Found	Found	Not Found	Found	Not Found	Not Found	Not Found	Found	Found	Not Found	Not Found	Not Found	Not Found	Not Found	Not Found	Not Found
AAVEEGIVPGGGVALLYASK	Found	Found	Found	Found	Found	Found	Found	Found	Found	Found	Found	Found	Found	Found	Not Found	Found
AAVEEGIVVGGGC(+57.02)TLLR	Not Found	Not Found	Not Found	Not Found	Not Found	Not Found	Not Found	Not Found	Not Found	Not Found	Not Found	Not Found	Not Found	Not Found	Found	Not Found
AAVEIEC(+57.02)PGVVSC(+57.02)ADILAQASK	Found	Found	Found	Found	Found	Found	Found	Found	Found	Found	Found	Found	Found	Found	Not Found	Not Found
AAVEVFENFGK	Not Found	Found	Not Found	Not Found	Not Found	Found	Not Found	Not Found	Not Found	Not Found	Not Found	Found	Not Found	Not Found	Not Found	Not Found
AAVNFDVLYR	Not Found	Not Found	Found	Not Found	Not Found	Found	Not Found	Not Found	Not Found	Not Found	Found	Found	Not Found	Not Found	Not Found	Found
AAVPSGASTGIYEALELR	Found	Found	Found	Found	Not Found	Found	Found	Found	Found	Not Found	Found	Found	Found	Found	Found	Found
AAVPTIQYLLSHGAR	Found	Found	Found	Found	Found	Found	Found	Found	Found	Found	Found	Found	Found	Found	Not Found	Found
AAVSGLQNQPIINAVIDGDDIIYR	Found	Not Found	Found	Found	Found	Found	Found	Found	Found	Found	Found	Found	Found	Found	Not Found	Found
AAVSGLTQISENEK	Found	Found	Found	Found	Not Found	Found	Found	Found	Found	Found	Found	Found	Found	Found	Found	Found
AAVSLLQR	Not Found	Not Found	Not Found	Found	Not Found	Not Found	Not Found	Not Found	Not Found	Not Found	Not Found	Not Found	Found	Not Found	Not Found	Not Found
AAVSNAESTDVDPR	Found	Found	Found	Found	Found	Found	Found	Found	Found	Found	Found	Found	Found	Found	Found	Found
AAVVLTWIEVESHHFDPVAM(+15.99)K	Not Found	Not Found	Not Found	Not Found	Not Found	Not Found	Not Found	Not Found	Not Found	Not Found	Not Found	Not Found	Not Found	Not Found	Found	Not Found
AAVYLEM(+15.99)GK	Not Found	Not Found	Not Found	Not Found	Not Found	Not Found	Not Found	Not Found	Found	Not Found	Not Found	Not Found	Not Found	Not Found	Not Found	Not Found
AAWEELIDR	Not Found	Found	Not Found	Not Found	Not Found	Not Found	Not Found	Not Found	Not Found	Not Found	Not Found	Found	Found	Found	Not Found	Not Found
AAYPIEYIPNAK	Not Found	Found	Found	Not Found	Found	Not Found	Found	Found	Found	Found	Found	Not Found	Found	Not Found	Not Found	Not Found
AC(+57.02)AAQTNATFLK	Not Found	Not Found	Not Found	Not Found	Not Found	Not Found	Not Found	Not Found	Not Found	Found	Not Found	Not Found	Not Found	Not Found	Not Found	Not Found
AC(+57.02)ASASIAR	Not Found	Found	Found	Not Found	Found	Found	Found	Not Found	Found	Found	Found	Not Found	Not Found	Found	Found	Not Found
AC(+57.02)EDLIFNYLK	Found	Found	Found	Not Found	Found	Not Found	Found	Not Found	Found	Found	Found	Found	Not Found	Not Found	Not Found	Not Found
AC(+57.02)ELGLQVKPWVK	Found	Found	Found	Not Found	Not Found	Found	Not Found	Not Found	Found	Not Found	Found	Not Found	Found	Not Found	Not Found	Found
AC(+57.02)HAFVELADAC(+57.02)GYALAVM(+15.99)PSAK	Not Found	Not Found	Not Found	Not Found	Not Found	Not Found	Not Found	Not Found	Not Found	Not Found	Not Found	Not Found	Not Found	Not Found	Found	Not Found
AC(+57.02)IVFFDEVDAIGGAR	Found	Not Found	Not Found	Found	Not Found	Not Found	Found	Not Found	Found	Found	Not Found	Found	Not Found	Not Found	Found	Not Found
AC(+57.02)IYGIQYGDQSFSVGYFAK	Not Found	Not Found	Not Found	Not Found	Not Found	Not Found	Not Found	Not Found	Not Found	Not Found	Not Found	Not Found	Not Found	Found	Not Found	Not Found
AC(+57.02)PFLFPFETR	Not Found	Not Found	Not Found	Found	Not Found	Not Found	Not Found	Not Found	Not Found	Not Found	Found	Not Found	Not Found	Not Found	Not Found	Not Found
AC(+57.02)TALGDHGEASALPTLWDSLPAIAVVGGQSSGK	Not Found	Not Found	Not Found	Not Found	Not Found	Found	Not Found	Not Found	Not Found	Not Found	Found	Not Found	Not Found	Not Found	Not Found	Not Found
AC(+57.02)VESADAVPALLWLLK	Found	Found	Not Found	Not Found	Not Found	Found	Not Found	Not Found	Not Found	Found	Found	Not Found	Not Found	Not Found	Not Found	Found
AC(+57.02)YGVLR	Found	Not Found	Found	Found	Found	Found	Found	Found	Found	Found	Found	Not Found	Found	Not Found	Not Found	Not Found
ADAFLSNDYYESDIAWM(+15.99)ELDSK	Not Found	Not Found	Not Found	Not Found	Found	Not Found	Not Found	Not Found	Not Found	Not Found	Not Found	Not Found	Not Found	Not Found	Not Found	Not Found
ADAVYTALGGGSSQNAETLPVQR	Not Found	Not Found	Not Found	Not Found	Not Found	Not Found	Not Found	Not Found	Found	Not Found	Found	Found	Not Found	Not Found	Not Found	Found
ADDAAYEALNQIIGSSVGDWVSGK	Not Found	Not Found	Not Found	Not Found	Not Found	Not Found	Not Found	Not Found	Not Found	Not Found	Found	Not Found	Not Found	Not Found	Not Found	Not Found
ADDATQFLEVIR	Not Found	Not Found	Found	Not Found	Not Found	Not Found	Not Found	Found	Not Found	Not Found	Not Found	Not Found	Found	Found	Not Found	Found
ADDDYDYLFK	Found	Not Found	Not Found	Not Found	Not Found	Not Found	Not Found	Not Found	Not Found	Not Found	Not Found	Not Found	Not Found	Not Found	Not Found	Not Found
ADDM(+15.99)SPLYETLTSESLLALDR	Found	Not Found	Not Found	Found	Found	Not Found	Found	Found	Not Found	Found	Not Found	Not Found	Not Found	Not Found	Found	Not Found
ADFEFLEK	Not Found	Found	Not Found	Not Found	Not Found	Not Found	Not Found	Not Found	Not Found	Not Found	Not Found	Not Found	Not Found	Not Found	Not Found	Not Found
ADGAFAISEDTWNEPLGR	Found	Found	Not Found	Found	Not Found	Found	Not Found	Found	Found	Not Found	Not Found	Not Found	Found	Not Found	Found	Not Found
ADGALAPAPEPEKK	Found	Found	Found	Found	Found	Found	Found	Found	Found	Found	Found	Found	Found	Found	Not Found	Found
ADGFAGVFPEHK	Found	Found	Found	Found	Found	Found	Found	Found	Found	Not Found	Found	Found	Found	Found	Not Found	Found
ADGVEFTVADGYFC(+57.02)PALAK	Not Found	Found	Found	Found	Not Found	Not Found	Not Found	Found	Found	Not Found	Not Found	Not Found	Not Found	Not Found	Not Found	Not Found
ADGYILEGK	Not Found	Not Found	Not Found	Not Found	Not Found	Not Found	Not Found	Not Found	Not Found	Found	Not Found	Not Found	Found	Not Found	Not Found	Not Found
ADHIDLAALEVYR	Found	Found	Found	Found	Found	Found	Found	Found	Found	Found	Found	Found	Not Found	Found	Found	Found
ADIC(+57.02)QLGM(+15.99)DQR	Not Found	Not Found	Not Found	Not Found	Not Found	Not Found	Not Found	Not Found	Not Found	Not Found	Found	Not Found	Not Found	Not Found	Not Found	Not Found
ADIEDYLASR	Found	Found	Found	Found	Found	Found	Found	Found	Found	Found	Found	Found	Found	Found	Not Found	Found
ADIGIAVADATDAAR	Not Found	Not Found	Not Found	Not Found	Not Found	Not Found	Not Found	Found	Not Found	Not Found	Not Found	Found	Not Found	Not Found	Not Found	Not Found
ADIVGLWALR	Found	Not Found	Found	Not Found	Not Found	Not Found	Not Found	Found	Not Found	Not Found	Not Found	Not Found	Not Found	Not Found	Not Found	Not Found
ADKPSC(+57.02)DIVM(+15.99)R	Not Found	Not Found	Not Found	Not Found	Not Found	Not Found	Not Found	Not Found	Found	Found	Not Found	Not Found	Not Found	Not Found	Not Found	Not Found
ADLEM(+15.99)QIESLTEELAYLK	Not Found	Found	Found	Found	Found	Found	Not Found	Found	Found	Not Found	Found	Not Found	Found	Not Found	Not Found	Not Found
ADLFSESQR	Not Found	Not Found	Found	Not Found	Found	Not Found	Found	Not Found	Not Found	Not Found	Found	Not Found	Not Found	Not Found	Not Found	Not Found
ADLIAYLK	Not Found	Found	Not Found	Not Found	Found	Not Found	Not Found	Not Found	Not Found	Found	Not Found	Not Found	Not Found	Not Found	Not Found	Not Found
ADLNVPLDDNQNITDDTR	Not Found	Found	Not Found	Not Found	Not Found	Not Found	Not Found	Not Found	Not Found	Found	Not Found	Found	Not Found	Found	Not Found	Found
ADLPSC(+57.02)TDC(+57.02)NDGESR	Not Found	Found	Not Found	Not Found	Found	Not Found	Found	Not Found	Found	Found	Found	Found	Found	Not Found	Not Found	Not Found
ADLSEFTPIDK	Not Found	Found	Found	Found	Found	Found	Found	Not Found	Found	Not Found	Found	Found	Found	Found	Not Found	Found
ADLVN(+.98)NLGTIAR	Found	Not Found	Found	Found	Found	Found	Not Found	Found	Not Found	Found	Found	Found	Found	Not Found	Not Found	Found
ADLVNN(+.98)LGTIAR	Not Found	Not Found	Not Found	Not Found	Not Found	Not Found	Not Found	Not Found	Found	Not Found	Not Found	Not Found	Not Found	Not Found	Not Found	Not Found
ADLVNNLGTIAR	Found	Found	Found	Found	Found	Not Found	Not Found	Found	Found	Found	Found	Found	Found	Found	Found	Found
ADLVVAQDGSGNYK	Found	Found	Found	Found	Found	Found	Not Found	Found	Found	Not Found	Found	Found	Found	Found	Not Found	Found
ADNTANFANR	Not Found	Not Found	Found	Not Found	Not Found	Not Found	Not Found	Not Found	Not Found	Not Found	Not Found	Not Found	Not Found	Not Found	Not Found	Not Found
ADQFKPTEQVTLEPFER	Found	Not Found	Not Found	Found	Found	Not Found	Not Found	Not Found	Not Found	Not Found	Not Found	Not Found	Not Found	Found	Not Found	Not Found
ADQPIEPNTDVTYANLR	Found	Found	Found	Found	Found	Found	Not Found	Not Found	Found	Found	Found	Found	Not Found	Not Found	Not Found	Found
ADRDESSPYAAM(+15.99)LAAQDVSQR	Found	Found	Found	Found	Found	Found	Found	Found	Found	Found	Found	Found	Found	Found	Found	Found
ADVFLLIGTQPR	Not Found	Found	Found	Found	Found	Not Found	Found	Found	Found	Not Found	Not Found	Found	Found	Not Found	Found	Not Found
ADVLHNSSR	Not Found	Not Found	Not Found	Not Found	Not Found	Not Found	Not Found	Found	Not Found	Not Found	Not Found	Not Found	Not Found	Not Found	Not Found	Not Found
ADVVVAQDGSGNFK	Not Found	Not Found	Not Found	Not Found	Not Found	Not Found	Not Found	Not Found	Not Found	Not Found	Not Found	Not Found	Not Found	Not Found	Not Found	Found
ADWEEYDATHLISK	Not Found	Not Found	Found	Not Found	Found	Not Found	Not Found	Not Found	Not Found	Found	Found	Found	Not Found	Not Found	Not Found	Not Found
AEAAIAVGFDDFIADAIR	Not Found	Not Found	Not Found	Not Found	Not Found	Not Found	Not Found	Not Found	Not Found	Not Found	Not Found	Not Found	Found	Not Found	Found	Not Found
AEADKEAGSDITSAPR	Not Found	Not Found	Not Found	Not Found	Not Found	Not Found	Not Found	Not Found	Not Found	Not Found	Not Found	Not Found	Found	Not Found	Not Found	Found
AEAESLYQSK	Found	Found	Found	Found	Found	Not Found	Not Found	Found	Not Found	Found	Found	Found	Found	Not Found	Not Found	Not Found
AEALAALTSAFK	Not Found	Not Found	Not Found	Not Found	Not Found	Not Found	Found	Not Found	Not Found	Not Found	Not Found	Not Found	Not Found	Found	Not Found	Not Found
AEALLVLAEAGQSLESLPK	Found	Found	Found	Found	Found	Found	Found	Found	Found	Found	Found	Found	Found	Found	Found	Found
AEAPAEKPPK	Found	Found	Found	Found	Found	Found	Found	Found	Found	Found	Found	Found	Found	Not Found	Not Found	Found
AEATDVANAVLDGSDAILLGAETLR	Found	Found	Found	Found	Found	Found	Found	Found	Found	Found	Found	Found	Found	Found	Found	Found
AEATDVANAVLDGTDC(+57.02)VM(+15.99)LSGETAAGAYPELAVR	Not Found	Not Found	Not Found	Not Found	Not Found	Not Found	Not Found	Found	Not Found	Not Found	Not Found	Not Found	Not Found	Not Found	Not Found	Not Found
AEDAKPAIVPTASGN	Found	Found	Found	Found	Found	Found	Not Found	Found	Not Found	Found	Found	Not Found	Found	Not Found	Not Found	Found
AEDGEIWTFSVR	Found	Not Found	Not Found	Not Found	Not Found	Not Found	Not Found	Not Found	Not Found	Not Found	Not Found	Not Found	Not Found	Not Found	Not Found	Not Found
AEDVFVGSIDQGTTSSR	Found	Found	Found	Found	Not Found	Found	Not Found	Found	Found	Found	Found	Found	Not Found	Found	Not Found	Not Found
AEEAAASGPDGLAEYQK	Not Found	Not Found	Found	Not Found	Found	Not Found	Not Found	Found	Found	Not Found	Found	Found	Not Found	Not Found	Not Found	Found
AEEDGVAC(+57.02)VEFIAGK	Not Found	Not Found	Found	Found	Not Found	Not Found	Not Found	Not Found	Not Found	Not Found	Not Found	Not Found	Not Found	Not Found	Not Found	Found
AEEDGVAC(+57.02)VEFLAGK	Not Found	Not Found	Found	Found	Not Found	Not Found	Not Found	Not Found	Not Found	Not Found	Not Found	Not Found	Not Found	Not Found	Not Found	Found
AEEPRPGYISIDVITDIFEAAR	Not Found	Found	Not Found	Not Found	Not Found	Not Found	Not Found	Not Found	Not Found	Not Found	Not Found	Not Found	Not Found	Found	Found	Not Found
AEETHQSAM(+15.99)PNGTTTEN(+.98)GGSNATFR	Not Found	Not Found	Not Found	Not Found	Not Found	Not Found	Not Found	Not Found	Found	Not Found	Not Found	Not Found	Not Found	Not Found	Not Found	Not Found
AEETQKPAAAEPPPSSQPVPEEPAVVPPPAPEK	Found	Found	Not Found	Found	Found	Found	Not Found	Found	Found	Found	Found	Found	Not Found	Found	Not Found	Found
AEFIDIIK	Found	Found	Found	Found	Found	Found	Found	Found	Found	Found	Found	Found	Found	Found	Found	Found
AEFPFELVPK	Not Found	Found	Found	Found	Found	Found	Found	Found	Not Found	Not Found	Not Found	Not Found	Not Found	Not Found	Not Found	Not Found
AEFQAPVR	Not Found	Not Found	Found	Not Found	Found	Not Found	Found	Not Found	Found	Not Found	Found	Found	Found	Found	Not Found	Found
AEGAM(+15.99)YLFPR	Not Found	Found	Found	Not Found	Not Found	Not Found	Not Found	Not Found	Not Found	Found	Found	Not Found	Not Found	Found	Not Found	Not Found
AEGEPQVAYTFDAGPNSVLIAR	Found	Found	Found	Found	Found	Found	Found	Not Found	Found	Found	Found	Not Found	Found	Found	Found	Found
AEGGFLGAEVILK	Not Found	Found	Not Found	Not Found	Not Found	Not Found	Found	Not Found	Not Found	Not Found	Not Found	Not Found	Not Found	Not Found	Not Found	Not Found
AEGIKPDVSTLSLLAK	Found	Not Found	Not Found	Not Found	Found	Not Found	Not Found	Not Found	Not Found	Not Found	Not Found	Not Found	Not Found	Not Found	Not Found	Not Found
AEGNLPLYGFHDPESFVQSIQKPR	Not Found	Not Found	Not Found	Not Found	Not Found	Found	Not Found	Not Found	Not Found	Found	Found	Not Found	Not Found	Not Found	Not Found	Found
AEIEIGDGLPDIR	Not Found	Found	Found	Found	Found	Not Found	Found	Not Found	Not Found	Not Found	Found	Found	Found	Not Found	Not Found	Not Found
AEIGELANNPQGLLLEAVHSAGYSGALANPLVAPEFALSR	Found	Not Found	Not Found	Not Found	Not Found	Not Found	Not Found	Not Found	Found	Not Found	Found	Not Found	Not Found	Not Found	Not Found	Not Found
AEINC(+57.02)GFALLR	Found	Found	Found	Not Found	Found	Found	Not Found	Found	Found	Found	Found	Found	Found	Not Found	Not Found	Not Found
AEKEELESSLNK	Found	Not Found	Not Found	Not Found	Not Found	Not Found	Not Found	Not Found	Found	Found	Not Found	Found	Found	Not Found	Not Found	Not Found
AEKPELLTVILPQSLK	Not Found	Not Found	Not Found	Not Found	Found	Not Found	Not Found	Not Found	Not Found	Found	Not Found	Not Found	Not Found	Not Found	Not Found	Not Found
AEKPTLSNINLDVPVGSLVAVVGSTGEGK	Not Found	Not Found	Not Found	Not Found	Not Found	Not Found	Not Found	Not Found	Not Found	Found	Not Found	Not Found	Not Found	Not Found	Not Found	Not Found
AELALLVLYLNK	Not Found	Not Found	Not Found	Not Found	Not Found	Not Found	Not Found	Not Found	Not Found	Not Found	Not Found	Not Found	Not Found	Found	Found	Not Found
AELEGEFIK	Found	Found	Found	Found	Not Found	Not Found	Found	Not Found	Found	Found	Found	Found	Found	Not Found	Not Found	Found
AELFGIPGVTYSLTQGVVK	Not Found	Not Found	Found	Not Found	Not Found	Not Found	Not Found	Not Found	Not Found	Not Found	Not Found	Not Found	Not Found	Not Found	Not Found	Not Found
AELLYLADNQLYGPVPEEIC(+57.02)K	Found	Found	Not Found	Found	Not Found	Found	Not Found	Not Found	Not Found	Not Found	Not Found	Found	Not Found	Found	Not Found	Found
AELSLLR	Not Found	Not Found	Not Found	Not Found	Not Found	Not Found	Not Found	Not Found	Found	Not Found	Not Found	Not Found	Found	Not Found	Not Found	Not Found
AENQQ(+.98)VTESSGTIGR	Not Found	Not Found	Not Found	Not Found	Not Found	Not Found	Not Found	Not Found	Not Found	Found	Not Found	Not Found	Not Found	Not Found	Not Found	Not Found
AEPEPSFEILTNPAR	Not Found	Not Found	Not Found	Not Found	Not Found	Not Found	Not Found	Not Found	Found	Found	Not Found	Found	Not Found	Not Found	Not Found	Found
AEQLINDVLSEAESGGSGIVSR	Not Found	Found	Not Found	Not Found	Not Found	Not Found	Not Found	Not Found	Not Found	Not Found	Not Found	Not Found	Not Found	Not Found	Not Found	Not Found
AESEAGDVGPVVTEVDIQHIVSSWTGIPVEK	Found	Found	Found	Not Found	Found	Found	Not Found	Found	Not Found	Not Found	Found	Not Found	Found	Found	Not Found	Not Found
AESETLYC(+57.02)VYVAIGQK	Not Found	Not Found	Not Found	Not Found	Not Found	Not Found	Not Found	Not Found	Not Found	Not Found	Not Found	Not Found	Not Found	Not Found	Found	Not Found
AETEC(+57.02)QNTEYQQLLDIK	Found	Found	Found	Found	Found	Not Found	Found	Not Found	Not Found	Found	Found	Found	Found	Not Found	Not Found	Not Found
AETLHVM(+15.99)DQM(+15.99)K	Not Found	Not Found	Not Found	Not Found	Found	Found	Not Found	Found	Found	Not Found	Not Found	Not Found	Found	Not Found	Not Found	Not Found
AETPIDENEIR	Not Found	Not Found	Not Found	Not Found	Found	Not Found	Not Found	Not Found	Not Found	Not Found	Not Found	Not Found	Not Found	Not Found	Not Found	Not Found
AETTVSEKPKPK	Found	Found	Found	Found	Found	Found	Found	Found	Found	Found	Found	Found	Found	Found	Not Found	Found
AEVLAQQQAQR	Not Found	Not Found	Not Found	Not Found	Found	Not Found	Not Found	Not Found	Not Found	Not Found	Not Found	Not Found	Not Found	Not Found	Not Found	Not Found
AEVSC(+57.02)GSM(+15.99)EETK	Not Found	Not Found	Not Found	Not Found	Not Found	Not Found	Found	Not Found	Not Found	Not Found	Not Found	Not Found	Not Found	Not Found	Not Found	Not Found
AEVVTLVEATPAPDESITSEK	Found	Found	Found	Found	Found	Found	Found	Found	Found	Found	Found	Found	Found	Found	Not Found	Found
AEYDESGPAIVHR	Found	Found	Found	Found	Found	Found	Found	Found	Found	Found	Found	Found	Found	Found	Not Found	Found
AFADALDAVPM(+15.99)ALAENSGLQPIETLSAVK	Found	Not Found	Found	Not Found	Found	Found	Not Found	Not Found	Not Found	Found	Found	Not Found	Not Found	Not Found	Not Found	Found
AFADEIGIPFM(+15.99)ETSAK	Not Found	Not Found	Not Found	Not Found	Not Found	Not Found	Not Found	Not Found	Not Found	Not Found	Found	Not Found	Not Found	Not Found	Not Found	Not Found
AFADELGIPFLETSAK	Not Found	Not Found	Not Found	Not Found	Not Found	Not Found	Not Found	Not Found	Not Found	Not Found	Not Found	Not Found	Found	Not Found	Not Found	Not Found
AFAENFLEDK	Found	Found	Found	Found	Found	Found	Found	Not Found	Not Found	Found	Found	Found	Found	Found	Not Found	Found
AFAEVLTQIYHIVSK	Not Found	Not Found	Not Found	Not Found	Not Found	Not Found	Not Found	Found	Found	Not Found	Not Found	Not Found	Not Found	Not Found	Not Found	Not Found
AFATGGYAAM(+15.99)QR	Not Found	Not Found	Not Found	Not Found	Not Found	Not Found	Not Found	Not Found	Not Found	Found	Not Found	Not Found	Not Found	Not Found	Not Found	Not Found
AFC(+57.02)DLEPIYTYEGTYDINTLVTGR	Not Found	Not Found	Not Found	Not Found	Not Found	Not Found	Not Found	Not Found	Found	Not Found	Not Found	Not Found	Not Found	Not Found	Not Found	Not Found
AFDEGWGAVIAK	Not Found	Not Found	Not Found	Not Found	Not Found	Not Found	Found	Not Found	Not Found	Not Found	Not Found	Not Found	Not Found	Not Found	Not Found	Not Found
AFDIAASELLAIATPGK	Found	Found	Found	Not Found	Found	Found	Found	Found	Found	Not Found	Found	Found	Found	Found	Not Found	Found
AFDLGGHQIAR	Found	Found	Found	Found	Found	Found	Found	Found	Found	Found	Found	Found	Found	Found	Not Found	Found
AFDNVYFR	Not Found	Not Found	Not Found	Not Found	Found	Not Found	Not Found	Not Found	Not Found	Found	Found	Not Found	Not Found	Not Found	Not Found	Not Found
AFEDADIIHVDDTVDPVR	Not Found	Not Found	Found	Not Found	Found	Not Found	Not Found	Not Found	Found	Not Found	Not Found	Not Found	Not Found	Not Found	Not Found	Not Found
AFEEVNSALQTK	Not Found	Not Found	Not Found	Not Found	Not Found	Not Found	Found	Not Found	Not Found	Not Found	Not Found	Not Found	Not Found	Not Found	Not Found	Not Found
AFEYM(+15.99)LK	Found	Found	Found	Not Found	Found	Not Found	Not Found	Not Found	Not Found	Not Found	Not Found	Not Found	Not Found	Found	Not Found	Not Found
AFFATAQSVR	Not Found	Not Found	Not Found	Not Found	Not Found	Not Found	Not Found	Not Found	Found	Not Found	Not Found	Not Found	Not Found	Not Found	Not Found	Found
AFFDQVAR	Not Found	Not Found	Found	Not Found	Not Found	Not Found	Not Found	Not Found	Not Found	Not Found	Not Found	Not Found	Not Found	Not Found	Not Found	Not Found
AFFDSTGQLWK	Not Found	Not Found	Not Found	Not Found	Found	Not Found	Not Found	Not Found	Not Found	Not Found	Not Found	Not Found	Not Found	Not Found	Not Found	Not Found
AFGGQSLDFGK	Not Found	Found	Not Found	Found	Found	Not Found	Not Found	Not Found	Found	Found	Found	Found	Not Found	Found	Not Found	Not Found
AFGVSVEFIDLELSR	Not Found	Not Found	Not Found	Not Found	Not Found	Not Found	Not Found	Not Found	Not Found	Not Found	Not Found	Not Found	Not Found	Found	Not Found	Not Found
AFIAAADALLAIR	Not Found	Not Found	Not Found	Not Found	Not Found	Not Found	Not Found	Not Found	Not Found	Not Found	Not Found	Not Found	Not Found	Not Found	Found	Not Found
AFIAGVADDN(+.98)GYGWAIAK	Not Found	Not Found	Not Found	Not Found	Not Found	Found	Not Found	Not Found	Not Found	Not Found	Not Found	Not Found	Not Found	Not Found	Not Found	Not Found
AFIAGVADDNGYGWAIAK	Found	Found	Not Found	Not Found	Found	Found	Found	Not Found	Found	Found	Found	Found	Found	Found	Not Found	Found
AFIEAM(+15.99)TK	Found	Found	Found	Found	Not Found	Not Found	Not Found	Not Found	Found	Found	Found	Found	Found	Not Found	Not Found	Found
AFIEAMTK	Not Found	Not Found	Not Found	Found	Not Found	Not Found	Not Found	Not Found	Not Found	Not Found	Not Found	Not Found	Not Found	Not Found	Not Found	Not Found
AFILDADNLYSK	Found	Found	Found	Found	Found	Found	Found	Found	Found	Found	Found	Found	Found	Found	Found	Found
AFITAFR	Not Found	Not Found	Not Found	Not Found	Not Found	Found	Not Found	Not Found	Not Found	Not Found	Not Found	Not Found	Not Found	Not Found	Not Found	Not Found
AFLDATGGLWR	Found	Found	Found	Found	Not Found	Not Found	Found	Not Found	Not Found	Found	Found	Found	Not Found	Found	Found	Found
AFLPVIESFGFETDLR	Not Found	Not Found	Not Found	Not Found	Not Found	Not Found	Not Found	Found	Not Found	Not Found	Not Found	Not Found	Not Found	Not Found	Not Found	Not Found
AFLVEEQK	Not Found	Found	Not Found	Not Found	Found	Not Found	Not Found	Not Found	Found	Found	Found	Found	Not Found	Not Found	Not Found	Found
AFM(+15.99)TADLPHELIELLEK	Not Found	Not Found	Not Found	Not Found	Not Found	Not Found	Not Found	Not Found	Found	Found	Found	Not Found	Found	Not Found	Not Found	Not Found
AFNHEDVIR	Not Found	Not Found	Found	Not Found	Not Found	Found	Not Found	Not Found	Not Found	Not Found	Not Found	Not Found	Not Found	Not Found	Not Found	Not Found
AFNLVDGGVAANNPTLAAM(+15.99)SHITK	Not Found	Not Found	Not Found	Not Found	Not Found	Not Found	Not Found	Not Found	Not Found	Not Found	Not Found	Not Found	Found	Not Found	Not Found	Found
AFPDVFR	Found	Not Found	Found	Found	Not Found	Found	Found	Found	Found	Found	Found	Not Found	Not Found	Found	Not Found	Not Found
AFPHTYGQR	Found	Found	Found	Found	Found	Found	Found	Found	Found	Found	Found	Found	Found	Found	Not Found	Found
AFPTWSPAAIK	Not Found	Found	Found	Not Found	Not Found	Not Found	Found	Not Found	Not Found	Not Found	Found	Found	Found	Found	Not Found	Not Found
AFQHVASYDSAVSEWLWK	Not Found	Not Found	Not Found	Not Found	Not Found	Not Found	Not Found	Not Found	Not Found	Not Found	Not Found	Not Found	Not Found	Not Found	Found	Not Found
AFQSAYYVR	Found	Found	Found	Found	Found	Found	Found	Found	Found	Found	Found	Found	Found	Found	Found	Found
AFQTILSEIYR	Found	Found	Found	Not Found	Not Found	Found	Found	Found	Not Found	Found	Not Found	Found	Found	Not Found	Not Found	Not Found
AFQVDASVINSIK	Not Found	Not Found	Not Found	Not Found	Not Found	Not Found	Not Found	Not Found	Found	Not Found	Not Found	Not Found	Not Found	Not Found	Not Found	Not Found
AFSDSPIVGEIR	Not Found	Not Found	Not Found	Not Found	Not Found	Not Found	Not Found	Not Found	Not Found	Not Found	Not Found	Not Found	Not Found	Not Found	Not Found	Found
AFSEFGTLTSIVVM(+15.99)R	Not Found	Not Found	Not Found	Not Found	Not Found	Not Found	Not Found	Not Found	Not Found	Not Found	Not Found	Not Found	Not Found	Not Found	Found	Not Found
AFSGVSASQFPWVK	Found	Found	Not Found	Not Found	Not Found	Found	Not Found	Found	Not Found	Found	Found	Found	Found	Not Found	Not Found	Found
AFSPTTINSGR	Not Found	Not Found	Not Found	Found	Found	Found	Not Found	Not Found	Not Found	Found	Not Found	Found	Not Found	Not Found	Not Found	Not Found
AFSVFLFNSK	Found	Found	Found	Not Found	Not Found	Found	Not Found	Found	Not Found	Found	Not Found	Found	Not Found	Not Found	Found	Found
AFSVYGEIVEAK	Found	Found	Not Found	Found	Not Found	Found	Found	Found	Found	Found	Not Found	Found	Found	Found	Found	Not Found
AFTVGIGGPVGTGK	Found	Not Found	Found	Not Found	Not Found	Not Found	Not Found	Not Found	Not Found	Not Found	Not Found	Not Found	Not Found	Not Found	Not Found	Not Found
AFVELADASGYPIAVM(+15.99)PSGK	Found	Found	Not Found	Found	Found	Found	Not Found	Found	Found	Found	Found	Found	Not Found	Found	Not Found	Found
AFVHWYVGEGM(+15.99)EEGEFSEAR	Found	Found	Found	Not Found	Found	Found	Found	Found	Found	Found	Found	Found	Not Found	Found	Found	Found
AFVVHELEDDLGK	Found	Found	Not Found	Found	Found	Found	Found	Not Found	Found	Found	Found	Found	Found	Not Found	Not Found	Not Found
AFVVVGDGN(+.98)GHVGLGVK	Not Found	Found	Found	Found	Found	Found	Not Found	Found	Found	Found	Found	Found	Found	Not Found	Not Found	Found
AFVVVGDGNGHVGLGVK	Not Found	Not Found	Found	Found	Not Found	Not Found	Not Found	Found	Found	Found	Found	Found	Found	Not Found	Found	Not Found
AFVYPVVEAC(+57.02)DLR	Found	Not Found	Not Found	Not Found	Not Found	Not Found	Not Found	Not Found	Not Found	Not Found	Not Found	Not Found	Not Found	Not Found	Not Found	Not Found
AFYDLLEK	Not Found	Found	Not Found	Not Found	Found	Not Found	Found	Not Found	Not Found	Found	Not Found	Found	Not Found	Found	Not Found	Not Found
AFYSSSGSFLDEAEK	Found	Not Found	Not Found	Not Found	Not Found	Not Found	Not Found	Not Found	Not Found	Not Found	Not Found	Found	Not Found	Not Found	Not Found	Not Found
AFYYYFVEAPHNK	Not Found	Not Found	Not Found	Found	Not Found	Not Found	Not Found	Not Found	Not Found	Found	Not Found	Not Found	Not Found	Not Found	Not Found	Not Found
AGAC(+57.02)STC(+57.02)AGQVVSGTVDQTDGSFLDDK	Found	Not Found	Not Found	Not Found	Not Found	Not Found	Not Found	Not Found	Not Found	Not Found	Not Found	Not Found	Not Found	Not Found	Not Found	Not Found
AGAEM(+15.99)LVM(+15.99)AYGR	Not Found	Not Found	Not Found	Not Found	Not Found	Not Found	Not Found	Not Found	Found	Not Found	Not Found	Not Found	Not Found	Not Found	Not Found	Not Found
AGAGSATLSM(+15.99)AYAAAR	Not Found	Found	Found	Found	Found	Not Found	Not Found	Not Found	Found	Found	Found	Found	Found	Found	Found	Found
AGAIIGAFGFLYAAQNPDR	Not Found	Not Found	Not Found	Not Found	Not Found	Not Found	Not Found	Not Found	Not Found	Not Found	Not Found	Not Found	Not Found	Not Found	Found	Not Found
AGALASLLK	Not Found	Not Found	Found	Found	Found	Found	Found	Not Found	Not Found	Found	Not Found	Not Found	Found	Not Found	Not Found	Not Found
AGALGDSVSVTR	Found	Not Found	Found	Found	Found	Found	Not Found	Found	Found	Not Found	Found	Not Found	Found	Found	Found	Found
AGAPVDQTIK	Found	Found	Found	Found	Found	Found	Found	Found	Found	Found	Found	Found	Found	Not Found	Found	Found
AGATAVVPETLEPSLQLAAAVLAQAK	Not Found	Not Found	Not Found	Not Found	Not Found	Found	Not Found	Not Found	Found	Not Found	Found	Not Found	Found	Not Found	Not Found	Found
AGATTLNIPDTVGYTM(+15.99)PFEFGK	Not Found	Found	Not Found	Not Found	Not Found	Not Found	Not Found	Not Found	Not Found	Not Found	Not Found	Not Found	Not Found	Not Found	Not Found	Not Found
AGC(+57.02)YASNVIIQR	Found	Found	Found	Found	Found	Found	Found	Found	Found	Not Found	Not Found	Found	Found	Found	Found	Found
AGC(+57.02)YGSNVIIQR	Not Found	Found	Found	Found	Not Found	Not Found	Not Found	Not Found	Found	Not Found	Not Found	Found	Found	Found	Not Found	Found
AGDETEVSSASTEPM(+15.99)ETEKPEHTSGA	Found	Not Found	Found	Found	Found	Found	Found	Not Found	Found	Found	Found	Found	Found	Not Found	Not Found	Found
AGDIIVFK	Found	Not Found	Not Found	Found	Found	Found	Not Found	Found	Not Found	Found	Not Found	Not Found	Not Found	Not Found	Found	Found
AGDPITADDLGLGGALTVLM(+15.99)K	Not Found	Not Found	Not Found	Not Found	Not Found	Not Found	Found	Not Found	Not Found	Not Found	Found	Not Found	Not Found	Not Found	Not Found	Not Found
AGDSTPEELANATQVQGPYLPIGR	Found	Found	Found	Found	Found	Found	Found	Found	Found	Found	Found	Found	Found	Found	Not Found	Found
AGDSTPEELATATQVQGSYM(+15.99)PIGLEKPSVELVK	Not Found	Found	Found	Not Found	Found	Not Found	Not Found	Found	Found	Found	Found	Found	Found	Not Found	Not Found	Found
AGEDADSLGLTGHER	Found	Found	Found	Found	Found	Found	Found	Found	Found	Found	Found	Found	Found	Found	Found	Found
AGEGVTVLLLIWNDTTSVPILK	Not Found	Not Found	Not Found	Not Found	Not Found	Not Found	Not Found	Not Found	Not Found	Not Found	Not Found	Found	Not Found	Not Found	Not Found	Not Found
AGEIFAADELLGSLK	Not Found	Not Found	Not Found	Not Found	Not Found	Not Found	Not Found	Not Found	Not Found	Not Found	Found	Not Found	Not Found	Not Found	Not Found	Not Found
AGELAIISK	Found	Found	Found	Found	Not Found	Not Found	Not Found	Found	Found	Found	Not Found	Not Found	Not Found	Not Found	Found	Not Found
AGELPELELPTALR	Not Found	Not Found	Not Found	Not Found	Not Found	Not Found	Not Found	Found	Not Found	Not Found	Not Found	Not Found	Not Found	Not Found	Not Found	Not Found
AGELTAAELDNLM(+15.99)VVVANPR	Found	Found	Found	Found	Found	Found	Found	Not Found	Found	Found	Found	Found	Found	Found	Found	Found
AGELTAAELDNLMVVVANPR	Found	Not Found	Not Found	Found	Not Found	Not Found	Not Found	Found	Not Found	Not Found	Not Found	Not Found	Not Found	Not Found	Found	Not Found
AGESSYGEEAGSDQHYGEGSHER	Not Found	Not Found	Not Found	Not Found	Found	Not Found	Not Found	Not Found	Not Found	Not Found	Not Found	Not Found	Not Found	Not Found	Not Found	Not Found
AGFAGDDAPR	Found	Found	Found	Found	Found	Found	Found	Found	Found	Found	Found	Found	Found	Found	Found	Found
AGFAGIILEDQVSPK	Not Found	Not Found	Not Found	Not Found	Not Found	Found	Not Found	Not Found	Not Found	Not Found	Not Found	Not Found	Not Found	Not Found	Not Found	Not Found
AGGAYTLNTASAVTVR	Found	Found	Found	Found	Found	Found	Found	Found	Found	Found	Found	Found	Found	Found	Found	Found
AGGDNISM(+15.99)APPLIISPEEVDEIISTFGK	Found	Found	Found	Not Found	Not Found	Found	Not Found	Found	Found	Found	Found	Not Found	Not Found	Not Found	Not Found	Found
AGGEC(+57.02)LTFDQLALR	Found	Found	Found	Found	Found	Found	Found	Found	Found	Found	Found	Found	Found	Found	Found	Found
AGGIFLPLVK	Not Found	Not Found	Not Found	Not Found	Not Found	Not Found	Not Found	Not Found	Not Found	Not Found	Not Found	Not Found	Found	Not Found	Not Found	Not Found
AGGM(+15.99)EPDSYTLSILAK	Not Found	Not Found	Found	Found	Not Found	Not Found	Not Found	Not Found	Not Found	Not Found	Not Found	Not Found	Not Found	Not Found	Not Found	Not Found
AGGSSVSTDLIDVQNFFGSVIIPELK	Not Found	Not Found	Not Found	Not Found	Not Found	Not Found	Not Found	Not Found	Not Found	Not Found	Not Found	Not Found	Not Found	Not Found	Found	Not Found
AGGVFLPIIK	Found	Found	Not Found	Found	Found	Found	Found	Found	Not Found	Found	Found	Found	Not Found	Not Found	Not Found	Found
AGHGGSSTPADNQVHQGTQSGSGIGSHDGGNAHSQEPER	Found	Not Found	Not Found	Not Found	Found	Not Found	Not Found	Not Found	Not Found	Not Found	Not Found	Not Found	Not Found	Not Found	Not Found	Not Found
AGHQTSAESWGTGR	Found	Found	Found	Not Found	Not Found	Found	Found	Not Found	Not Found	Found	Found	Not Found	Found	Found	Found	Not Found
AGHQWDVM(+15.99)VDLFFYR	Not Found	Not Found	Found	Not Found	Not Found	Not Found	Not Found	Not Found	Not Found	Not Found	Not Found	Not Found	Not Found	Found	Not Found	Not Found
AGIALN(+.98)DNFVK	Not Found	Not Found	Not Found	Not Found	Not Found	Found	Not Found	Not Found	Not Found	Not Found	Not Found	Not Found	Not Found	Not Found	Not Found	Not Found
AGIALNDN(+.98)FVK	Not Found	Not Found	Not Found	Not Found	Not Found	Found	Not Found	Not Found	Not Found	Not Found	Not Found	Not Found	Not Found	Not Found	Not Found	Not Found
AGIALNDNFVK	Found	Found	Found	Found	Found	Found	Found	Found	Found	Found	Found	Found	Found	Found	Found	Found
AGIEASTSDYDKEK	Found	Found	Found	Found	Found	Found	Found	Found	Found	Found	Found	Found	Found	Found	Found	Found
AGIGLSDSFM(+15.99)K	Not Found	Not Found	Not Found	Not Found	Not Found	Found	Not Found	Not Found	Not Found	Not Found	Not Found	Not Found	Not Found	Not Found	Not Found	Not Found
AGIIDPLK	Found	Found	Found	Found	Found	Found	Found	Found	Found	Found	Found	Found	Found	Found	Found	Found
AGINVIQIDEAALR	Found	Found	Found	Found	Found	Found	Found	Found	Found	Found	Found	Found	Found	Found	Found	Found
AGIQFPVGR	Found	Found	Found	Found	Found	Not Found	Not Found	Found	Found	Found	Found	Found	Found	Found	Found	Found
AGITVIQIDEAALR	Not Found	Not Found	Not Found	Not Found	Not Found	Not Found	Not Found	Not Found	Not Found	Not Found	Not Found	Not Found	Not Found	Not Found	Found	Not Found
AGLEIWR	Not Found	Found	Not Found	Not Found	Found	Not Found	Not Found	Found	Found	Not Found	Found	Found	Found	Not Found	Not Found	Found
AGLLTAADYNNLC(+57.02)QC(+57.02)ETLDDIK	Not Found	Not Found	Not Found	Not Found	Found	Not Found	Not Found	Not Found	Not Found	Not Found	Not Found	Not Found	Not Found	Not Found	Not Found	Not Found
AGLNIVEQSLWK	Not Found	Found	Not Found	Not Found	Found	Found	Not Found	Not Found	Not Found	Not Found	Not Found	Found	Found	Not Found	Not Found	Not Found
AGLPVDQTIAALSDHLEPGDAIIDGGNEWYENTER	Found	Not Found	Found	Not Found	Not Found	Found	Not Found	Found	Found	Found	Found	Found	Found	Not Found	Not Found	Found
AGLQDLAVLTGGEVITEELGM(+15.99)NLEK	Found	Found	Not Found	Found	Found	Found	Found	Found	Found	Found	Found	Found	Found	Found	Found	Found
AGLQDLAVLTGGEVITEELGMNLEK	Not Found	Not Found	Found	Found	Not Found	Not Found	Not Found	Found	Not Found	Not Found	Not Found	Not Found	Not Found	Found	Not Found	Not Found
AGLQFPVGR	Found	Found	Found	Found	Found	Not Found	Not Found	Found	Found	Found	Found	Found	Found	Found	Found	Found
AGLQYQGNELDAM(+15.99)K	Not Found	Found	Found	Not Found	Found	Found	Found	Found	Found	Found	Found	Found	Found	Not Found	Not Found	Found
AGM(+15.99)ENTGILC(+57.02)AVM(+15.99)LDTK	Found	Not Found	Found	Not Found	Found	Found	Not Found	Not Found	Found	Found	Not Found	Not Found	Not Found	Found	Not Found	Found
AGM(+15.99)IFYR	Found	Found	Found	Found	Found	Found	Found	Found	Found	Found	Found	Found	Found	Found	Found	Found
AGM(+15.99)QDLAILTGAQVITEELSLNLEK	Not Found	Not Found	Not Found	Not Found	Not Found	Not Found	Not Found	Found	Found	Not Found	Not Found	Found	Not Found	Found	Not Found	Not Found
AGM(+15.99)SYFHETIWK	Not Found	Not Found	Not Found	Not Found	Not Found	Not Found	Not Found	Not Found	Not Found	Not Found	Found	Not Found	Not Found	Not Found	Not Found	Not Found
AGM(+15.99)THIVR	Not Found	Not Found	Not Found	Not Found	Not Found	Not Found	Found	Not Found	Not Found	Not Found	Found	Found	Found	Found	Not Found	Found
AGMIFYR	Found	Not Found	Not Found	Not Found	Not Found	Not Found	Not Found	Not Found	Not Found	Not Found	Not Found	Not Found	Not Found	Not Found	Not Found	Not Found
AGNPTYLLVR	Found	Found	Found	Not Found	Found	Found	Found	Found	Found	Found	Found	Found	Not Found	Not Found	Found	Found
AGNVIALDFIENAIK	Found	Found	Found	Found	Not Found	Found	Found	Not Found	Found	Found	Found	Found	Not Found	Not Found	Found	Not Found
AGPSIISR	Not Found	Not Found	Found	Not Found	Not Found	Not Found	Found	Found	Not Found	Not Found	Found	Found	Not Found	Not Found	Found	Not Found
AGQGAFGNM(+15.99)C(+57.02)R	Found	Found	Found	Found	Found	Found	Found	Found	Found	Found	Found	Found	Found	Found	Found	Found
AGQGALLLNILSK	Found	Not Found	Not Found	Found	Found	Not Found	Not Found	Found	Found	Found	Found	Found	Not Found	Found	Not Found	Found
AGQLVLVPK	Found	Found	Found	Found	Found	Found	Found	Found	Found	Found	Found	Found	Found	Not Found	Found	Found
AGQSTVLR	Not Found	Not Found	Not Found	Not Found	Not Found	Not Found	Not Found	Not Found	Not Found	Not Found	Found	Not Found	Not Found	Not Found	Not Found	Not Found
AGSPDESLEM(+15.99)AK	Found	Found	Found	Not Found	Found	Not Found	Found	Found	Found	Found	Found	Found	Not Found	Found	Not Found	Found
AGSTASIEIPAPLGESNLVWDLTVVGWEVNYK	Not Found	Not Found	Found	Not Found	Not Found	Not Found	Not Found	Not Found	Not Found	Not Found	Not Found	Not Found	Not Found	Not Found	Not Found	Not Found
AGTDILGGAVK	Found	Found	Found	Found	Found	Found	Found	Not Found	Found	Found	Found	Found	Found	Found	Found	Not Found
AGTDSVIAATLYSADGDEVR	Not Found	Not Found	Not Found	Not Found	Found	Not Found	Not Found	Not Found	Not Found	Not Found	Found	Found	Found	Not Found	Not Found	Not Found
AGTDSVITATLYTAAGDGIR	Found	Found	Not Found	Not Found	Not Found	Not Found	Not Found	Not Found	Found	Not Found	Found	Found	Found	Not Found	Not Found	Found
AGVEILLPLTSAVK	Not Found	Not Found	Not Found	Found	Not Found	Not Found	Not Found	Found	Not Found	Not Found	Not Found	Not Found	Not Found	Not Found	Not Found	Not Found
AGVLLSYDPNLR	Found	Found	Found	Found	Found	Found	Found	Found	Found	Found	Found	Found	Found	Found	Found	Found
AGVLVGTGM(+15.99)GGLTVFSDGVQALIEK	Found	Not Found	Found	Found	Found	Not Found	Not Found	Found	Found	Found	Found	Found	Found	Not Found	Not Found	Found
AGVNFFTQIK	Not Found	Not Found	Not Found	Not Found	Not Found	Not Found	Not Found	Found	Not Found	Not Found	Not Found	Not Found	Not Found	Not Found	Not Found	Not Found
AGVNYYILPVFR	Found	Not Found	Found	Found	Found	Found	Not Found	Found	Found	Found	Found	Found	Found	Found	Not Found	Found
AGVPTVPGSDGLLQSTEEAIK	Found	Found	Found	Found	Found	Found	Found	Found	Found	Not Found	Found	Found	Found	Found	Not Found	Found
AGVVVVDLLTPK	Found	Found	Found	Found	Found	Found	Found	Found	Found	Not Found	Found	Found	Found	Found	Found	Found
AGWGVM(+15.99)ASHR	Found	Found	Found	Not Found	Found	Found	Found	Found	Found	Found	Found	Found	Found	Found	Found	Found
AGYDDPAIVTGIGTIDGR	Found	Not Found	Not Found	Not Found	Not Found	Found	Not Found	Not Found	Not Found	Not Found	Not Found	Found	Not Found	Not Found	Not Found	Not Found
AGYTSQVVIGM(+15.99)DVAASEFYGSDK	Found	Found	Found	Found	Found	Found	Found	Found	Found	Found	Found	Found	Found	Found	Found	Found
AGYTSQVVIGMDVAASEFYGSDK	Found	Not Found	Not Found	Found	Not Found	Not Found	Not Found	Not Found	Not Found	Not Found	Not Found	Not Found	Not Found	Found	Found	Not Found
AHAESINLQFENPLDENTAR	Not Found	Not Found	Not Found	Not Found	Not Found	Not Found	Not Found	Found	Not Found	Not Found	Not Found	Not Found	Not Found	Not Found	Not Found	Not Found
AHESIQQLR	Found	Not Found	Not Found	Found	Not Found	Not Found	Not Found	Not Found	Found	Not Found	Not Found	Not Found	Found	Not Found	Not Found	Not Found
AHETTIEIFEILANYPWEAK	Not Found	Not Found	Found	Not Found	Not Found	Not Found	Not Found	Not Found	Not Found	Not Found	Not Found	Found	Not Found	Found	Not Found	Not Found
AHETTLQIFETLANYPWEAK	Not Found	Not Found	Not Found	Not Found	Not Found	Not Found	Not Found	Not Found	Not Found	Not Found	Not Found	Not Found	Not Found	Not Found	Found	Not Found
AHFETETTR	Not Found	Not Found	Found	Found	Not Found	Not Found	Not Found	Not Found	Not Found	Not Found	Not Found	Not Found	Found	Not Found	Not Found	Not Found
AHFSAPSSVR	Found	Found	Found	Found	Found	Found	Found	Found	Found	Found	Found	Found	Found	Found	Found	Found
AHGGFSVFAGVGER	Not Found	Not Found	Not Found	Not Found	Not Found	Not Found	Not Found	Not Found	Not Found	Not Found	Not Found	Not Found	Not Found	Not Found	Found	Found
AHGLAPEIPEDLYHLIK	Found	Found	Found	Found	Found	Found	Found	Found	Found	Found	Found	Found	Not Found	Found	Found	Found
AHGVANFYGVDIVGM(+15.99)K	Not Found	Not Found	Not Found	Not Found	Not Found	Not Found	Not Found	Not Found	Not Found	Not Found	Not Found	Found	Not Found	Not Found	Not Found	Not Found
AHIEAYEIPTAN(+.98)GR	Not Found	Not Found	Not Found	Not Found	Not Found	Found	Not Found	Not Found	Found	Not Found	Not Found	Not Found	Not Found	Not Found	Not Found	Not Found
AHIEAYEIPTANGR	Not Found	Found	Not Found	Not Found	Not Found	Found	Not Found	Not Found	Not Found	Not Found	Not Found	Not Found	Not Found	Not Found	Not Found	Not Found
AHLM(+15.99)EIQ(+.98)VNGGSIAQK	Not Found	Not Found	Not Found	Not Found	Not Found	Not Found	Not Found	Not Found	Not Found	Not Found	Not Found	Found	Not Found	Not Found	Not Found	Not Found
AHLM(+15.99)EIQVN(+.98)GGSIAQK	Not Found	Not Found	Not Found	Not Found	Found	Found	Not Found	Found	Found	Found	Found	Not Found	Found	Not Found	Not Found	Found
AHLM(+15.99)EIQVNGGSIAQ(+.98)K	Not Found	Found	Found	Not Found	Not Found	Not Found	Not Found	Not Found	Not Found	Not Found	Not Found	Not Found	Found	Not Found	Not Found	Not Found
AHLM(+15.99)EIQVNGGSIAQK	Found	Found	Found	Found	Found	Found	Found	Found	Found	Found	Found	Found	Found	Not Found	Not Found	Found
AHLSAVSHAYK	Found	Found	Not Found	Not Found	Not Found	Found	Found	Found	Found	Found	Found	Found	Found	Found	Not Found	Not Found
AHLYPQTSEAIGILQSEFSNIYWYSVEVDSGIIK	Not Found	Not Found	Not Found	Not Found	Not Found	Not Found	Not Found	Not Found	Not Found	Not Found	Not Found	Not Found	Not Found	Not Found	Found	Not Found
AHM(+15.99)GIFTELGVLYAR	Not Found	Not Found	Not Found	Not Found	Not Found	Not Found	Not Found	Found	Not Found	Found	Not Found	Not Found	Not Found	Not Found	Found	Not Found
AHNEGNLPLFGQYNPR	Found	Found	Found	Found	Found	Found	Found	Found	Found	Found	Found	Found	Found	Not Found	Not Found	Found
AHPDVFNM(+15.99)M(+15.99)LQILEDGR	Not Found	Not Found	Not Found	Not Found	Not Found	Found	Not Found	Not Found	Found	Not Found	Not Found	Not Found	Not Found	Not Found	Not Found	Not Found
AHTDAGGIILLFQDDK	Found	Found	Not Found	Found	Not Found	Found	Found	Not Found	Found	Not Found	Found	Found	Not Found	Not Found	Found	Found
AHTDAGGLILLFQDDK	Found	Found	Not Found	Found	Not Found	Found	Found	Not Found	Found	Not Found	Found	Found	Not Found	Not Found	Found	Found
AHTDM(+15.99)VTAIATPIDNSDM(+15.99)IVTSSR	Found	Found	Found	Found	Found	Found	Found	Found	Found	Found	Found	Found	Found	Found	Found	Found
AHVIVIGATNRPNSIDPALR	Not Found	Not Found	Not Found	Not Found	Not Found	Not Found	Not Found	Not Found	Not Found	Not Found	Not Found	Not Found	Not Found	Not Found	Found	Found
AIAAC(+57.02)TEAIEHHK	Found	Not Found	Found	Found	Not Found	Not Found	Not Found	Found	Not Found	Not Found	Not Found	Not Found	Found	Not Found	Not Found	Not Found
AIADGTLLDFLR	Found	Found	Found	Found	Found	Found	Found	Not Found	Found	Found	Not Found	Found	Not Found	Found	Not Found	Not Found
AIAELIPNEVPNIEK	Not Found	Found	Found	Found	Found	Not Found	Found	Found	Not Found	Not Found	Found	Found	Not Found	Not Found	Not Found	Not Found
AIAFDEIDKAPEER	Not Found	Not Found	Not Found	Found	Found	Not Found	Not Found	Found	Found	Found	Not Found	Found	Found	Not Found	Not Found	Not Found
AIAIM(+15.99)SHTIPNTNDSHSVQIIIPQK	Not Found	Found	Not Found	Not Found	Not Found	Not Found	Not Found	Not Found	Not Found	Not Found	Found	Not Found	Not Found	Not Found	Not Found	Found
AIALTVDTPR	Found	Found	Not Found	Not Found	Not Found	Found	Not Found	Found	Found	Not Found	Not Found	Not Found	Found	Not Found	Not Found	Not Found
AIANEC(+57.02)QANFISVK	Found	Not Found	Not Found	Not Found	Not Found	Not Found	Not Found	Not Found	Found	Not Found	Not Found	Not Found	Not Found	Not Found	Found	Not Found
AIAPTGEADIIYIPHVVDK	Not Found	Not Found	Not Found	Not Found	Not Found	Not Found	Not Found	Not Found	Not Found	Not Found	Found	Not Found	Not Found	Not Found	Not Found	Not Found
AIAPVFLDNDLFR	Not Found	Not Found	Not Found	Not Found	Found	Found	Not Found	Not Found	Not Found	Not Found	Found	Found	Not Found	Not Found	Not Found	Not Found
AIASNIDANFLK	Found	Not Found	Found	Not Found	Not Found	Not Found	Found	Not Found	Not Found	Found	Not Found	Found	Found	Found	Not Found	Found
AIASTDDKFK	Found	Not Found	Not Found	Not Found	Not Found	Not Found	Not Found	Not Found	Not Found	Not Found	Not Found	Not Found	Found	Not Found	Not Found	Not Found
AIC(+57.02)TEAGLLALR	Not Found	Not Found	Found	Found	Found	Found	Not Found	Not Found	Not Found	Not Found	Not Found	Found	Not Found	Not Found	Not Found	Found
AIDEYASLK	Not Found	Found	Not Found	Found	Not Found	Not Found	Not Found	Not Found	Not Found	Not Found	Not Found	Not Found	Not Found	Not Found	Not Found	Not Found
AIDFLVELFR	Not Found	Not Found	Not Found	Not Found	Not Found	Not Found	Not Found	Not Found	Not Found	Not Found	Not Found	Not Found	Not Found	Found	Not Found	Not Found
AIDLLYDAALVSSGFTPENPAQLGGK	Found	Not Found	Not Found	Found	Found	Found	Found	Found	Found	Found	Found	Not Found	Not Found	Not Found	Not Found	Found
AIDLVDEAGSR	Not Found	Not Found	Found	Not Found	Not Found	Not Found	Not Found	Not Found	Not Found	Not Found	Not Found	Not Found	Not Found	Not Found	Not Found	Not Found
AIDNAEGIVK	Found	Found	Found	Found	Found	Found	Found	Found	Found	Found	Not Found	Found	Found	Found	Not Found	Found
AIEANDGKPLPLYQK	Found	Found	Found	Found	Found	Not Found	Found	Found	Found	Found	Found	Found	Found	Found	Found	Found
AIEEQSDQLR	Not Found	Not Found	Not Found	Not Found	Found	Not Found	Not Found	Not Found	Not Found	Not Found	Not Found	Not Found	Not Found	Not Found	Not Found	Not Found
AIELDPSNSK	Not Found	Not Found	Not Found	Not Found	Not Found	Not Found	Not Found	Not Found	Not Found	Not Found	Not Found	Not Found	Not Found	Found	Not Found	Not Found
AIELPDPM(+15.99)ENAGAALIR	Found	Not Found	Not Found	Found	Found	Found	Not Found	Not Found	Found	Found	Not Found	Not Found	Found	Found	Not Found	Found
AIENVGEATEDFGER	Found	Found	Found	Found	Found	Found	Not Found	Found	Found	Found	Found	Not Found	Found	Found	Found	Found
AIEQAQSLEQEVDAAFNIDGNLLEK	Not Found	Not Found	Found	Not Found	Found	Not Found	Not Found	Found	Not Found	Found	Not Found	Found	Found	Found	Not Found	Found
AIETDIR	Not Found	Not Found	Not Found	Not Found	Found	Not Found	Not Found	Not Found	Not Found	Not Found	Not Found	Not Found	Found	Not Found	Not Found	Not Found
AIETGWLHPSINQFNPEPSVDFDTVANVK	Not Found	Not Found	Not Found	Not Found	Not Found	Not Found	Not Found	Not Found	Not Found	Found	Not Found	Not Found	Not Found	Not Found	Not Found	Not Found
AIEVDNEVLNLPTDVFDTDLR	Found	Not Found	Not Found	Not Found	Not Found	Found	Not Found	Not Found	Found	Found	Not Found	Found	Found	Not Found	Not Found	Not Found
AIFASGSPFDPFEYNGK	Found	Found	Found	Found	Found	Found	Found	Found	Found	Found	Found	Found	Found	Found	Not Found	Found
AIFVDLEPTVIDEVR	Found	Found	Found	Found	Found	Found	Found	Found	Found	Found	Found	Found	Found	Found	Not Found	Found
AIGDPIFFR	Not Found	Not Found	Not Found	Not Found	Found	Not Found	Found	Not Found	Not Found	Found	Not Found	Not Found	Not Found	Not Found	Not Found	Found
AIGFIDM(+15.99)M(+15.99)IDYSSANAPLQK	Not Found	Not Found	Not Found	Found	Not Found	Not Found	Not Found	Not Found	Not Found	Not Found	Not Found	Not Found	Found	Not Found	Not Found	Not Found
AIGGSGVLISPLTYIFDEETPR	Found	Found	Found	Not Found	Not Found	Found	Not Found	Not Found	Not Found	Not Found	Found	Not Found	Found	Not Found	Not Found	Found
AIGPQDVLATLLNNLK	Not Found	Not Found	Not Found	Not Found	Not Found	Found	Not Found	Not Found	Found	Not Found	Found	Not Found	Not Found	Not Found	Not Found	Found
AIGSGSEGADSSLQEQYNK	Found	Found	Found	Found	Found	Found	Not Found	Found	Found	Found	Found	Found	Found	Not Found	Not Found	Not Found
AIGVEINK	Found	Not Found	Found	Found	Not Found	Found	Found	Not Found	Found	Found	Not Found	Found	Found	Not Found	Not Found	Found
AIGVELVGFEEAIATADFISLHM(+15.99)PLTPATSK	Found	Not Found	Not Found	Found	Not Found	Found	Not Found	Not Found	Not Found	Found	Found	Not Found	Found	Not Found	Found	Not Found
AIHDQNFM(+15.99)GK	Found	Not Found	Found	Not Found	Not Found	Not Found	Found	Not Found	Found	Not Found	Not Found	Not Found	Found	Not Found	Not Found	Not Found
AIIAEENLTSPFDFNR	Found	Found	Not Found	Found	Not Found	Not Found	Not Found	Not Found	Found	Not Found	Found	Found	Found	Not Found	Not Found	Not Found
AIIPTSNPETVFDIK	Found	Found	Not Found	Not Found	Not Found	Not Found	Found	Not Found	Not Found	Found	Found	Found	Not Found	Not Found	Not Found	Not Found
AIISILAHR	Found	Not Found	Not Found	Found	Not Found	Found	Not Found	Found	Found	Found	Not Found	Not Found	Not Found	Found	Found	Found
AIIVQPDR	Not Found	Not Found	Not Found	Not Found	Not Found	Not Found	Not Found	Not Found	Found	Not Found	Not Found	Not Found	Not Found	Not Found	Not Found	Not Found
AIKEEINK	Found	Found	Found	Found	Not Found	Found	Not Found	Found	Found	Found	Found	Found	Found	Not Found	Not Found	Found
AIKEEISK	Found	Found	Not Found	Not Found	Not Found	Not Found	Found	Found	Not Found	Not Found	Found	Found	Found	Found	Found	Found
AIKPTVLIGSSGVGR	Found	Found	Found	Found	Found	Found	Found	Found	Found	Found	Found	Found	Found	Found	Found	Found
AILGSVSNYVVNN(+.98)GSC(+57.02)PVTVVK	Not Found	Not Found	Not Found	Not Found	Found	Not Found	Not Found	Found	Not Found	Found	Not Found	Not Found	Not Found	Not Found	Not Found	Not Found
AILPVLQAEEDER	Not Found	Not Found	Not Found	Not Found	Not Found	Found	Not Found	Not Found	Not Found	Not Found	Not Found	Not Found	Not Found	Not Found	Not Found	Found
AILPYSQALEK	Not Found	Not Found	Not Found	Not Found	Not Found	Not Found	Not Found	Not Found	Not Found	Not Found	Not Found	Not Found	Not Found	Not Found	Found	Not Found
AIM(+15.99)QAAQEVAEGK	Found	Not Found	Found	Found	Found	Found	Found	Found	Found	Not Found	Found	Found	Found	Found	Found	Found
AINYLFTNIDR	Found	Not Found	Found	Found	Not Found	Not Found	Found	Not Found	Not Found	Found	Not Found	Not Found	Not Found	Found	Found	Not Found
AIPASLGVSATR	Found	Not Found	Not Found	Found	Not Found	Not Found	Found	Found	Found	Not Found	Found	Found	Found	Not Found	Found	Not Found
AIPEGAVVC(+57.02)NVEHHVGDR	Found	Found	Found	Found	Found	Found	Found	Found	Found	Found	Found	Found	Found	Found	Found	Found
AIPFLVNNPDIALVQAR	Not Found	Not Found	Not Found	Not Found	Found	Not Found	Found	Not Found	Found	Not Found	Found	Found	Found	Not Found	Not Found	Found
AIPPFLFDK	Not Found	Not Found	Not Found	Found	Not Found	Found	Not Found	Not Found	Not Found	Not Found	Not Found	Not Found	Not Found	Not Found	Not Found	Not Found
AIPTTEVASTAAVK	Found	Found	Not Found	Found	Found	Not Found	Found	Not Found	Found	Not Found	Found	Not Found	Found	Not Found	Not Found	Not Found
AIPWIFAWTQTR	Not Found	Not Found	Not Found	Not Found	Not Found	Not Found	Not Found	Found	Not Found	Not Found	Not Found	Not Found	Not Found	Not Found	Found	Found
AISDAASGC(+57.02)DINALAVPIEELSDVC(+57.02)R	Not Found	Not Found	Not Found	Found	Not Found	Not Found	Not Found	Not Found	Not Found	Not Found	Not Found	Not Found	Not Found	Not Found	Not Found	Not Found
AISEGWLDGSFVK	Not Found	Not Found	Not Found	Not Found	Not Found	Not Found	Found	Not Found	Not Found	Not Found	Not Found	Not Found	Not Found	Not Found	Not Found	Not Found
AISGGPVYVSDAPGK	Not Found	Not Found	Found	Found	Not Found	Not Found	Found	Not Found	Found	Not Found	Found	Not Found	Not Found	Not Found	Not Found	Found
AISGVQTVR	Found	Not Found	Not Found	Not Found	Found	Not Found	Found	Found	Not Found	Not Found	Found	Not Found	Found	Not Found	Not Found	Found
AISHAGLEASQIDFYEINEAFAVVALANQK	Not Found	Not Found	Not Found	Not Found	Not Found	Not Found	Not Found	Found	Not Found	Not Found	Not Found	Not Found	Found	Found	Found	Not Found
AISPGLVYDANEFDYVK	Not Found	Found	Found	Found	Found	Found	Not Found	Not Found	Not Found	Not Found	Not Found	Not Found	Found	Not Found	Not Found	Not Found
AISQDVEESGQEAAGQPFLQDESK	Not Found	Not Found	Not Found	Not Found	Found	Not Found	Not Found	Not Found	Not Found	Not Found	Not Found	Not Found	Not Found	Not Found	Not Found	Not Found
AISSSNAYNDQFR	Found	Found	Found	Found	Found	Found	Found	Found	Found	Found	Found	Found	Found	Found	Not Found	Found
AITELHGVTSR	Not Found	Not Found	Not Found	Not Found	Not Found	Found	Found	Found	Not Found	Not Found	Found	Not Found	Not Found	Not Found	Not Found	Found
AITLFAEVIR	Not Found	Not Found	Not Found	Not Found	Not Found	Not Found	Not Found	Not Found	Not Found	Not Found	Not Found	Not Found	Not Found	Not Found	Found	Not Found
AITSAYYR	Not Found	Found	Not Found	Found	Not Found	Not Found	Found	Found	Found	Not Found	Found	Not Found	Found	Not Found	Not Found	Found
AITVFPENFKPHR	Not Found	Found	Not Found	Not Found	Not Found	Not Found	Not Found	Found	Not Found	Not Found	Not Found	Not Found	Not Found	Not Found	Not Found	Not Found
AIVAVLGYR	Found	Found	Found	Found	Found	Found	Found	Found	Found	Found	Found	Found	Found	Found	Found	Found
AIVDLNEYPNKK	Not Found	Found	Found	Not Found	Found	Found	Not Found	Not Found	Not Found	Not Found	Found	Found	Found	Not Found	Not Found	Not Found
AIVDSIVILIR	Not Found	Not Found	Not Found	Not Found	Not Found	Not Found	Not Found	Not Found	Not Found	Not Found	Not Found	Not Found	Not Found	Not Found	Found	Not Found
AIVPESVLK	Found	Found	Found	Found	Found	Found	Found	Found	Found	Found	Found	Found	Found	Not Found	Not Found	Found
AIVSTVIPLPAEEEK	Not Found	Not Found	Not Found	Not Found	Not Found	Not Found	Not Found	Found	Not Found	Not Found	Not Found	Not Found	Found	Not Found	Not Found	Not Found
AIVSTVIPLPAEEEKELK	Not Found	Not Found	Not Found	Not Found	Found	Not Found	Found	Not Found	Not Found	Found	Not Found	Found	Found	Not Found	Not Found	Found
AIVTNTEVIAVNQDPLGVQAK	Not Found	Not Found	Not Found	Not Found	Not Found	Not Found	Not Found	Not Found	Not Found	Not Found	Not Found	Not Found	Not Found	Found	Not Found	Not Found
AIYHATFR	Not Found	Not Found	Not Found	Not Found	Not Found	Not Found	Not Found	Not Found	Not Found	Not Found	Not Found	Not Found	Not Found	Found	Not Found	Not Found
AIYNLGTVLYGLAEDTLR	Not Found	Found	Not Found	Not Found	Not Found	Not Found	Not Found	Found	Not Found	Not Found	Not Found	Not Found	Not Found	Not Found	Not Found	Not Found
AKDEM(+15.99)EALVHTIHPK	Not Found	Not Found	Not Found	Not Found	Not Found	Not Found	Not Found	Not Found	Not Found	Not Found	Not Found	Not Found	Not Found	Not Found	Not Found	Found
AKFEELC(+57.02)SDLLDR	Not Found	Not Found	Not Found	Not Found	Not Found	Not Found	Not Found	Not Found	Not Found	Not Found	Not Found	Not Found	Not Found	Not Found	Not Found	Found
AKLDDNASLLEFTEK	Not Found	Not Found	Not Found	Not Found	Not Found	Not Found	Not Found	Not Found	Not Found	Not Found	Not Found	Not Found	Not Found	Not Found	Not Found	Found
AKLTRN(+.98)GSLPMSELGK	Not Found	Not Found	Not Found	Not Found	Not Found	Not Found	Not Found	Not Found	Not Found	Not Found	Not Found	Not Found	Found	Not Found	Not Found	Not Found
AKNPLDLLPPSSM(+15.99)ILDEWK	Found	Found	Not Found	Not Found	Not Found	Not Found	Not Found	Not Found	Found	Found	Not Found	Not Found	Not Found	Not Found	Not Found	Found
AKNPLDLLPPSSM(+15.99)ILDEWKR	Not Found	Not Found	Not Found	Not Found	Not Found	Not Found	Not Found	Not Found	Not Found	Not Found	Not Found	Not Found	Not Found	Not Found	Not Found	Found
AKVDPALVQEVIFGNVLSANLGQAPAR	Not Found	Not Found	Not Found	Not Found	Not Found	Not Found	Not Found	Not Found	Not Found	Not Found	Found	Not Found	Not Found	Not Found	Not Found	Found
ALAAEM(+15.99)APDTR	Found	Found	Found	Not Found	Found	Not Found	Found	Found	Found	Not Found	Not Found	Found	Not Found	Not Found	Not Found	Found
ALAAFHLDNNK	Not Found	Not Found	Not Found	Not Found	Found	Not Found	Not Found	Not Found	Not Found	Not Found	Not Found	Not Found	Not Found	Not Found	Not Found	Not Found
ALADETYTEDSVALIR	Found	Not Found	Not Found	Not Found	Not Found	Not Found	Not Found	Not Found	Not Found	Not Found	Not Found	Not Found	Not Found	Not Found	Found	Not Found
ALAENEGEGLAK	Found	Found	Not Found	Found	Found	Not Found	Found	Not Found	Not Found	Found	Found	Found	Found	Found	Not Found	Not Found
ALAGQKDEAFFASNAQAHASR	Not Found	Not Found	Not Found	Not Found	Not Found	Not Found	Not Found	Not Found	Not Found	Not Found	Not Found	Not Found	Not Found	Not Found	Not Found	Found
ALALSDTPFPVM(+15.99)FK	Found	Found	Found	Found	Found	Found	Found	Found	Found	Found	Found	Found	Found	Found	Found	Found
ALASEEEDGHQSIYK	Found	Found	Found	Found	Found	Found	Found	Found	Found	Found	Found	Found	Found	Found	Not Found	Not Found
ALASGADKDEVDSEGR	Not Found	Not Found	Not Found	Not Found	Not Found	Not Found	Not Found	Not Found	Not Found	Not Found	Not Found	Found	Not Found	Not Found	Not Found	Not Found
ALC(+57.02)AEHNC(+57.02)NLM(+15.99)TVPSAK	Not Found	Found	Not Found	Not Found	Not Found	Found	Found	Not Found	Not Found	Not Found	Not Found	Found	Found	Found	Found	Not Found
ALC(+57.02)GLTAGAIGASFGSPADLALIR	Found	Found	Found	Found	Found	Found	Found	Found	Found	Found	Found	Found	Found	Found	Found	Found
ALC(+57.02)ILESIVR	Found	Not Found	Not Found	Not Found	Not Found	Not Found	Not Found	Not Found	Not Found	Not Found	Not Found	Not Found	Not Found	Not Found	Not Found	Not Found
ALDAGIVAQAALDVFTVEPPPK	Found	Found	Found	Found	Found	Found	Found	Found	Found	Found	Found	Found	Found	Found	Found	Found
ALDAGIVAQAALDVFTVEPPPKDSK	Not Found	Not Found	Not Found	Not Found	Not Found	Found	Not Found	Not Found	Not Found	Not Found	Not Found	Not Found	Not Found	Not Found	Found	Not Found
ALDDTIITGVPTTIEYHK	Not Found	Found	Found	Found	Found	Found	Not Found	Not Found	Not Found	Found	Found	Found	Found	Not Found	Not Found	Found
ALDFQLGWFLNPVVYGDYPASM(+15.99)K	Not Found	Not Found	Not Found	Not Found	Not Found	Not Found	Not Found	Not Found	Not Found	Not Found	Not Found	Not Found	Not Found	Not Found	Found	Not Found
ALDFRPK	Not Found	Found	Found	Found	Found	Found	Found	Found	Found	Found	Not Found	Not Found	Found	Found	Not Found	Found
ALDGDSDVFEC(+57.02)TFVESDLTELPFFASR	Not Found	Found	Found	Not Found	Not Found	Found	Not Found	Found	Found	Found	Found	Found	Found	Found	Found	Found
ALDGDSDVYEC(+57.02)TFVESDLTELPFFASR	Not Found	Not Found	Not Found	Not Found	Not Found	Not Found	Not Found	Not Found	Not Found	Not Found	Not Found	Found	Not Found	Not Found	Not Found	Not Found
ALDIDPNNR	Not Found	Not Found	Not Found	Not Found	Not Found	Not Found	Not Found	Not Found	Not Found	Not Found	Not Found	Not Found	Not Found	Not Found	Found	Not Found
ALDILADILQNSK	Not Found	Not Found	Not Found	Not Found	Not Found	Not Found	Not Found	Not Found	Not Found	Not Found	Not Found	Not Found	Not Found	Not Found	Found	Not Found
ALDLLLQLEK	Not Found	Not Found	Not Found	Not Found	Not Found	Not Found	Not Found	Not Found	Not Found	Found	Not Found	Not Found	Not Found	Not Found	Not Found	Not Found
ALDSGAVAQAALDVFVEEPPPK	Not Found	Not Found	Not Found	Not Found	Not Found	Not Found	Not Found	Found	Not Found	Not Found	Not Found	Not Found	Not Found	Not Found	Not Found	Not Found
ALDWGPGGGPDLIVDDGGDATLLIHEGVK	Found	Found	Found	Found	Found	Found	Found	Found	Found	Found	Found	Found	Found	Found	Found	Found
ALDYC(+57.02)HSQGIM(+15.99)HR	Found	Not Found	Not Found	Not Found	Not Found	Not Found	Not Found	Found	Found	Not Found	Not Found	Not Found	Not Found	Not Found	Not Found	Not Found
ALEALKPELK	Found	Found	Found	Found	Found	Found	Found	Found	Found	Found	Found	Found	Found	Found	Found	Found
ALEASSDVETHK	Found	Found	Not Found	Found	Found	Not Found	Found	Found	Found	Not Found	Not Found	Not Found	Not Found	Found	Not Found	Not Found
ALEDADLGGDKR	Found	Not Found	Not Found	Not Found	Found	Not Found	Found	Not Found	Found	Found	Found	Found	Found	Found	Not Found	Not Found
ALEDALAVLDK	Found	Found	Not Found	Not Found	Found	Not Found	Not Found	Found	Not Found	Found	Not Found	Found	Found	Not Found	Not Found	Found
ALEDALNSLEGVEC(+57.02)NK	Not Found	Found	Found	Found	Found	Found	Not Found	Not Found	Found	Not Found	Found	Found	Found	Not Found	Not Found	Found
ALEELASNEVEK	Not Found	Not Found	Found	Found	Not Found	Not Found	Not Found	Not Found	Not Found	Not Found	Not Found	Found	Not Found	Not Found	Not Found	Not Found
ALEEQYGGEEELPQTNPGFNNTPFK	Not Found	Found	Not Found	Not Found	Not Found	Not Found	Found	Not Found	Found	Not Found	Not Found	Found	Not Found	Not Found	Not Found	Found
ALEESAAPLVAFLQNPAAVQELR	Found	Found	Found	Found	Found	Found	Found	Found	Found	Found	Not Found	Not Found	Found	Not Found	Not Found	Found
ALEESNYELEGK	Not Found	Not Found	Not Found	Not Found	Found	Not Found	Not Found	Not Found	Not Found	Not Found	Not Found	Not Found	Not Found	Not Found	Not Found	Not Found
ALEGSDVVIIPAGVPR	Found	Found	Found	Found	Found	Found	Found	Found	Found	Found	Found	Found	Found	Found	Found	Found
ALEIGEDPAALPKGQTINVGNK	Not Found	Not Found	Not Found	Not Found	Found	Not Found	Not Found	Not Found	Not Found	Not Found	Not Found	Not Found	Not Found	Not Found	Not Found	Not Found
ALELC(+57.02)NDNQK	Found	Not Found	Not Found	Not Found	Not Found	Not Found	Found	Not Found	Found	Not Found	Found	Not Found	Not Found	Found	Not Found	Not Found
ALELDDEDISFLTNR	Not Found	Not Found	Not Found	Not Found	Found	Found	Not Found	Not Found	Not Found	Not Found	Found	Found	Found	Not Found	Found	Found
ALELDPPDVNGVSNQDAK	Found	Not Found	Not Found	Not Found	Not Found	Not Found	Not Found	Not Found	Not Found	Not Found	Found	Not Found	Not Found	Not Found	Not Found	Not Found
ALELGLEVIGK	Not Found	Not Found	Found	Not Found	Not Found	Not Found	Not Found	Found	Not Found	Found	Not Found	Found	Found	Not Found	Not Found	Not Found
ALELLEVVQFR	Not Found	Found	Not Found	Not Found	Not Found	Not Found	Not Found	Not Found	Not Found	Not Found	Found	Not Found	Not Found	Found	Not Found	Not Found
ALELVYLLVNESNVKPLTK	Not Found	Not Found	Not Found	Not Found	Not Found	Not Found	Not Found	Not Found	Not Found	Not Found	Not Found	Not Found	Not Found	Not Found	Found	Not Found
ALEM(+15.99)GAVEILIVWENLDINR	Not Found	Not Found	Found	Not Found	Not Found	Not Found	Not Found	Not Found	Not Found	Not Found	Not Found	Not Found	Not Found	Not Found	Not Found	Not Found
ALESQNVC(+57.02)SVVAGSR	Not Found	Not Found	Not Found	Not Found	Not Found	Not Found	Found	Not Found	Not Found	Not Found	Not Found	Not Found	Not Found	Not Found	Not Found	Not Found
ALESSLSPIVIFATNR	Found	Not Found	Not Found	Not Found	Not Found	Not Found	Found	Not Found	Not Found	Not Found	Not Found	Not Found	Not Found	Not Found	Not Found	Not Found
ALEVVQFLK	Found	Found	Found	Not Found	Found	Found	Found	Found	Found	Found	Found	Found	Found	Found	Not Found	Found
ALFDPIALLAPGQK	Not Found	Not Found	Not Found	Found	Not Found	Not Found	Not Found	Not Found	Not Found	Not Found	Not Found	Not Found	Not Found	Not Found	Not Found	Not Found
ALGDYLGVK	Found	Found	Found	Found	Found	Found	Found	Found	Found	Found	Found	Found	Found	Found	Found	Found
ALGEELGVPLEVFGPEATM(+15.99)TGIC(+57.02)K	Found	Not Found	Not Found	Not Found	Not Found	Found	Not Found	Found	Found	Found	Found	Not Found	Not Found	Not Found	Not Found	Found
ALGHHVTVISSSEK	Not Found	Not Found	Not Found	Not Found	Not Found	Found	Not Found	Found	Not Found	Not Found	Not Found	Found	Not Found	Not Found	Not Found	Found
ALGIVTLGVPFLPPESLK	Found	Not Found	Not Found	Not Found	Not Found	Not Found	Not Found	Not Found	Not Found	Not Found	Found	Not Found	Not Found	Not Found	Not Found	Not Found
ALGLDLLK	Not Found	Not Found	Found	Not Found	Not Found	Not Found	Not Found	Not Found	Not Found	Not Found	Not Found	Not Found	Not Found	Not Found	Not Found	Not Found
ALGLPLERPK	Found	Not Found	Found	Found	Found	Not Found	Found	Found	Found	Not Found	Not Found	Not Found	Found	Not Found	Found	Found
ALGQISER	Found	Found	Found	Found	Found	Not Found	Found	Not Found	Found	Found	Found	Found	Found	Found	Found	Found
ALGVDILTGVGTILGPQK	Found	Found	Found	Found	Not Found	Found	Not Found	Found	Found	Found	Found	Found	Found	Found	Found	Found
ALGVDTVPVLVGPVSYLLLSKPAK	Not Found	Not Found	Not Found	Not Found	Not Found	Not Found	Not Found	Not Found	Not Found	Not Found	Not Found	Not Found	Not Found	Not Found	Found	Found
ALGVETVPVLIGPVSYLLLSKPAK	Not Found	Not Found	Not Found	Not Found	Not Found	Not Found	Not Found	Not Found	Not Found	Not Found	Not Found	Not Found	Not Found	Not Found	Not Found	Found
ALHDALSIVK	Found	Found	Found	Found	Found	Found	Not Found	Found	Found	Found	Found	Found	Found	Found	Not Found	Found
ALHDTFSAFGSILSC(+57.02)K	Found	Found	Not Found	Not Found	Found	Not Found	Not Found	Not Found	Not Found	Found	Not Found	Not Found	Not Found	Not Found	Found	Not Found
ALHIVDLVNPSDTFK	Not Found	Not Found	Not Found	Not Found	Found	Not Found	Not Found	Not Found	Not Found	Not Found	Not Found	Found	Not Found	Not Found	Not Found	Not Found
ALHSVVAGM(+15.99)R	Not Found	Not Found	Not Found	Not Found	Not Found	Not Found	Not Found	Found	Not Found	Not Found	Not Found	Not Found	Not Found	Not Found	Not Found	Not Found
ALIAAEYNGVK	Not Found	Not Found	Found	Not Found	Not Found	Found	Not Found	Not Found	Not Found	Not Found	Not Found	Not Found	Found	Not Found	Found	Not Found
ALIDSTSSETSLENEPGVR	Found	Found	Not Found	Found	Found	Found	Not Found	Found	Found	Found	Found	Found	Found	Found	Found	Found
ALIPDLYR	Not Found	Not Found	Not Found	Found	Not Found	Not Found	Not Found	Not Found	Not Found	Not Found	Found	Not Found	Not Found	Not Found	Not Found	Not Found
ALKEEGYEVVLINSNPATIM(+15.99)TDPELADR	Not Found	Not Found	Not Found	Not Found	Not Found	Not Found	Not Found	Not Found	Not Found	Not Found	Not Found	Not Found	Not Found	Not Found	Found	Not Found
ALKEPER	Found	Found	Found	Found	Found	Found	Not Found	Found	Found	Found	Not Found	Not Found	Not Found	Not Found	Not Found	Not Found
ALLAEFIAAK	Not Found	Not Found	Found	Found	Not Found	Found	Not Found	Found	Not Found	Not Found	Not Found	Found	Found	Not Found	Not Found	Found
ALLDAM(+15.99)AVVATEK	Not Found	Found	Found	Not Found	Not Found	Not Found	Found	Found	Found	Found	Found	Found	Found	Not Found	Not Found	Not Found
ALLDVGLIR	Found	Found	Found	Found	Found	Found	Found	Found	Found	Found	Found	Found	Found	Found	Found	Found
ALLDVGLVR	Found	Found	Found	Found	Found	Found	Found	Found	Found	Found	Found	Found	Found	Found	Not Found	Found
ALLEVVESGGK	Found	Found	Found	Not Found	Found	Found	Found	Found	Found	Found	Found	Found	Found	Found	Found	Found
ALLGGGILELIR	Not Found	Found	Not Found	Not Found	Not Found	Found	Found	Not Found	Not Found	Found	Not Found	Not Found	Not Found	Found	Not Found	Not Found
ALLHSSHM(+15.99)YHEAK	Not Found	Found	Found	Found	Found	Not Found	Not Found	Not Found	Found	Found	Not Found	Not Found	Not Found	Not Found	Not Found	Found
ALLIDLEPR	Not Found	Found	Found	Not Found	Not Found	Not Found	Not Found	Not Found	Not Found	Not Found	Not Found	Not Found	Not Found	Not Found	Not Found	Not Found
ALLLAGPPGTGK	Not Found	Not Found	Not Found	Not Found	Not Found	Not Found	Not Found	Not Found	Not Found	Not Found	Not Found	Not Found	Found	Not Found	Not Found	Not Found
ALLLEDAER	Found	Found	Found	Found	Found	Found	Found	Found	Found	Found	Found	Found	Found	Found	Found	Found
ALLLEDPDR	Not Found	Not Found	Not Found	Not Found	Not Found	Not Found	Not Found	Not Found	Found	Found	Not Found	Found	Not Found	Not Found	Not Found	Not Found
ALLNAIGNLELTGPYAEALSK	Found	Not Found	Found	Found	Not Found	Found	Found	Found	Not Found	Found	Not Found	Not Found	Not Found	Not Found	Not Found	Found
ALLSDPVFRPLVEK	Found	Found	Found	Found	Found	Found	Found	Found	Found	Found	Found	Found	Found	Found	Found	Found
ALLVVAEDVESDALAM(+15.99)LILNK	Not Found	Not Found	Not Found	Not Found	Not Found	Not Found	Not Found	Not Found	Found	Not Found	Not Found	Not Found	Not Found	Not Found	Found	Not Found
ALLVVAEDVESDALAMLILNK	Not Found	Not Found	Not Found	Not Found	Not Found	Not Found	Not Found	Not Found	Not Found	Not Found	Not Found	Not Found	Not Found	Found	Not Found	Not Found
ALLYIIAQC(+57.02)AGAIC(+57.02)GC(+57.02)GLVK	Not Found	Not Found	Not Found	Not Found	Not Found	Not Found	Not Found	Not Found	Not Found	Not Found	Not Found	Not Found	Found	Not Found	Found	Not Found
ALM(+15.99)DEM(+15.99)AVVATEEYR	Found	Found	Found	Found	Found	Found	Found	Found	Found	Found	Found	Found	Found	Not Found	Found	Found
ALM(+15.99)LIEAWGESTSELR	Found	Not Found	Not Found	Not Found	Not Found	Not Found	Not Found	Not Found	Not Found	Not Found	Not Found	Not Found	Not Found	Not Found	Not Found	Not Found
ALNDHHVLLEGTLLKPNM(+15.99)VTPGSEAAK	Not Found	Found	Found	Found	Not Found	Found	Not Found	Not Found	Found	Not Found	Found	Found	Not Found	Not Found	Not Found	Found
ALNDHHVLLEGTLLKPNM(+15.99)VTPGSQSAK	Found	Found	Found	Found	Found	Found	Found	Found	Found	Found	Found	Found	Found	Found	Found	Found
ALNLGVNVK	Not Found	Not Found	Found	Found	Not Found	Not Found	Not Found	Not Found	Not Found	Not Found	Found	Found	Found	Not Found	Found	Not Found
ALNVASIVDIK	Not Found	Not Found	Not Found	Not Found	Not Found	Found	Not Found	Not Found	Not Found	Not Found	Not Found	Not Found	Not Found	Not Found	Not Found	Not Found
ALNVEEAPSDFK	Found	Not Found	Not Found	Not Found	Not Found	Not Found	Found	Not Found	Not Found	Not Found	Found	Not Found	Found	Not Found	Found	Not Found
ALPAGHLDATTLADYLVHK	Not Found	Not Found	Not Found	Found	Found	Not Found	Not Found	Not Found	Not Found	Not Found	Found	Not Found	Not Found	Not Found	Not Found	Not Found
ALPAGYLDATTLADYLVK	Not Found	Found	Not Found	Not Found	Found	Not Found	Not Found	Not Found	Not Found	Found	Found	Not Found	Not Found	Not Found	Not Found	Not Found
ALPSEADEHPK	Found	Found	Found	Found	Found	Found	Found	Found	Found	Found	Found	Found	Found	Found	Not Found	Found
ALPSESDEHPK	Found	Not Found	Not Found	Found	Found	Not Found	Not Found	Not Found	Not Found	Found	Found	Found	Found	Not Found	Not Found	Found
ALPSLVDINIPEGR	Not Found	Not Found	Found	Found	Not Found	Found	Not Found	Not Found	Not Found	Not Found	Not Found	Not Found	Not Found	Not Found	Not Found	Not Found
ALPTYTPESPADATR	Found	Found	Found	Found	Found	Found	Found	Found	Found	Found	Found	Found	Found	Found	Found	Found
ALPYM(+15.99)DYVFGNETEAR	Found	Found	Found	Found	Found	Found	Found	Found	Found	Not Found	Found	Found	Found	Not Found	Not Found	Found
ALPYMDYVFGNETEAR	Found	Not Found	Not Found	Not Found	Not Found	Not Found	Not Found	Not Found	Not Found	Not Found	Not Found	Not Found	Not Found	Not Found	Not Found	Not Found
ALQAFHC(+57.02)DPAK	Found	Found	Found	Found	Found	Found	Found	Found	Not Found	Found	Not Found	Found	Not Found	Found	Not Found	Found
ALQAGEQLVR	Found	Not Found	Not Found	Not Found	Not Found	Found	Found	Found	Not Found	Found	Not Found	Not Found	Not Found	Not Found	Not Found	Not Found
ALQAIPTIIADNAGLDSADLIAQLR	Found	Found	Found	Found	Found	Found	Found	Found	Found	Found	Found	Found	Found	Found	Found	Found
ALQHYTELPDIK	Not Found	Found	Not Found	Found	Found	Found	Not Found	Found	Found	Found	Found	Found	Found	Found	Not Found	Not Found
ALQHYTELPDIKR	Not Found	Not Found	Not Found	Not Found	Not Found	Not Found	Not Found	Not Found	Not Found	Not Found	Not Found	Not Found	Not Found	Not Found	Not Found	Found
ALQLLQDNYPEFAAK	Found	Found	Found	Not Found	Not Found	Found	Not Found	Found	Found	Not Found	Found	Found	Not Found	Not Found	Not Found	Not Found
ALQLPEYPDQSALHSVLK	Found	Not Found	Not Found	Not Found	Not Found	Found	Not Found	Not Found	Not Found	Not Found	Not Found	Not Found	Not Found	Not Found	Not Found	Not Found
ALQLVISEC(+57.02)KPK	Found	Found	Found	Found	Found	Found	Found	Found	Found	Found	Found	Found	Found	Found	Not Found	Found
ALQNTVLK	Found	Found	Found	Found	Found	Found	Found	Found	Found	Found	Found	Found	Found	Found	Found	Found
ALQQSTLK	Found	Found	Not Found	Found	Found	Not Found	Found	Not Found	Found	Found	Found	Not Found	Found	Found	Found	Found
ALSASPAAYSANPK	Found	Not Found	Found	Not Found	Found	Found	Found	Found	Found	Found	Not Found	Found	Found	Found	Not Found	Not Found
ALSEVAGLQLPYDSLGAIR	Not Found	Found	Not Found	Not Found	Found	Found	Not Found	Not Found	Not Found	Found	Found	Found	Found	Not Found	Not Found	Not Found
ALSIAWVSDAR	Found	Not Found	Not Found	Not Found	Found	Found	Not Found	Found	Found	Found	Not Found	Not Found	Not Found	Found	Found	Not Found
ALSPEVIEAAFNVEADLVK	Not Found	Found	Found	Found	Not Found	Not Found	Not Found	Found	Found	Not Found	Found	Found	Not Found	Not Found	Not Found	Found
ALSSPNLDIR	Found	Not Found	Found	Not Found	Not Found	Not Found	Not Found	Not Found	Found	Found	Found	Found	Found	Not Found	Not Found	Found
ALSSQHQVR	Found	Found	Found	Found	Found	Found	Found	Found	Found	Found	Found	Found	Found	Found	Not Found	Found
ALTFNDLGIVPHK	Not Found	Not Found	Not Found	Not Found	Not Found	Not Found	Not Found	Not Found	Not Found	Not Found	Not Found	Not Found	Found	Not Found	Not Found	Found
ALTIPELTQQMWDAK	Found	Not Found	Not Found	Not Found	Not Found	Not Found	Not Found	Not Found	Not Found	Not Found	Not Found	Not Found	Not Found	Not Found	Not Found	Not Found
ALTVPELTQQM(+15.99)WDAK	Found	Found	Not Found	Not Found	Not Found	Found	Not Found	Not Found	Not Found	Not Found	Not Found	Found	Not Found	Not Found	Not Found	Found
ALTVPELTQQMWDSK	Not Found	Not Found	Found	Not Found	Not Found	Found	Found	Found	Found	Found	Found	Not Found	Not Found	Not Found	Not Found	Found
ALVAEVVGNLSNR	Not Found	Not Found	Not Found	Not Found	Not Found	Not Found	Not Found	Found	Not Found	Not Found	Not Found	Not Found	Not Found	Not Found	Not Found	Not Found
ALVAFYQK	Found	Found	Found	Found	Found	Found	Found	Found	Found	Found	Found	Found	Not Found	Found	Not Found	Found
ALVDAPDM(+15.99)ER	Found	Found	Found	Found	Found	Found	Found	Found	Found	Found	Found	Found	Found	Found	Found	Found
ALVDAPDM(+15.99)VR	Found	Found	Found	Not Found	Found	Found	Not Found	Found	Found	Found	Found	Found	Found	Not Found	Not Found	Found
ALVDLGYEVTTIQGALTTEIR	Not Found	Not Found	Not Found	Not Found	Not Found	Not Found	Found	Not Found	Not Found	Not Found	Not Found	Not Found	Found	Found	Found	Not Found
ALVLEDKPQK	Found	Found	Found	Found	Found	Found	Found	Found	Found	Found	Found	Found	Found	Found	Found	Found
ALVLGASTVM(+15.99)M(+15.99)GSFLAGSTEAPGAFETR	Not Found	Not Found	Not Found	Not Found	Not Found	Not Found	Not Found	Not Found	Not Found	Not Found	Not Found	Not Found	Not Found	Not Found	Not Found	Found
ALVLLSFVADQGIIAR	Not Found	Not Found	Found	Not Found	Not Found	Not Found	Not Found	Not Found	Not Found	Not Found	Not Found	Not Found	Not Found	Not Found	Not Found	Not Found
ALVSDEVFQPTVLWK	Found	Not Found	Not Found	Not Found	Found	Not Found	Not Found	Not Found	Not Found	Not Found	Not Found	Not Found	Found	Not Found	Not Found	Not Found
ALVVINPGNPTGQVLAEDNQR	Not Found	Found	Found	Found	Found	Found	Not Found	Found	Not Found	Found	Found	Not Found	Not Found	Not Found	Not Found	Found
ALVVINPGNPTGQVLTK	Not Found	Found	Not Found	Not Found	Not Found	Not Found	Not Found	Not Found	Not Found	Not Found	Not Found	Not Found	Found	Not Found	Not Found	Not Found
AM(+15.99)AAEIEVVDGPNDEGEM(+15.99)FTRPGK	Found	Found	Not Found	Found	Not Found	Not Found	Not Found	Not Found	Not Found	Found	Not Found	Found	Found	Not Found	Not Found	Found
AM(+15.99)ALAGNEFLDSVR	Not Found	Not Found	Not Found	Found	Found	Not Found	Found	Not Found	Not Found	Not Found	Not Found	Found	Not Found	Found	Not Found	Found
AM(+15.99)DDSVVSEYAEHNDAILLVIVPAAQAPEVASSR	Not Found	Not Found	Not Found	Not Found	Not Found	Not Found	Not Found	Not Found	Not Found	Not Found	Not Found	Not Found	Not Found	Not Found	Found	Not Found
AM(+15.99)DPSQDSSESVR	Found	Not Found	Not Found	Not Found	Not Found	Not Found	Found	Not Found	Not Found	Found	Found	Not Found	Not Found	Not Found	Not Found	Not Found
AM(+15.99)EFIGTTIESLTM(+15.99)EER	Not Found	Not Found	Not Found	Not Found	Not Found	Not Found	Not Found	Not Found	Not Found	Not Found	Not Found	Not Found	Found	Not Found	Not Found	Not Found
AM(+15.99)ETYQEGLK	Not Found	Not Found	Not Found	Not Found	Not Found	Found	Not Found	Found	Not Found	Not Found	Not Found	Not Found	Found	Not Found	Not Found	Not Found
AM(+15.99)EVDEKPTEDYNDIGGLEK	Found	Not Found	Not Found	Found	Found	Found	Not Found	Not Found	Not Found	Found	Not Found	Found	Not Found	Not Found	Found	Found
AM(+15.99)FTNM(+15.99)DTDK	Not Found	Not Found	Not Found	Not Found	Found	Not Found	Not Found	Not Found	Not Found	Not Found	Not Found	Not Found	Not Found	Not Found	Not Found	Not Found
AM(+15.99)FVDFGLAK	Not Found	Not Found	Not Found	Not Found	Not Found	Not Found	Not Found	Not Found	Not Found	Not Found	Found	Not Found	Not Found	Not Found	Not Found	Found
AM(+15.99)GELGLLYLGM(+15.99)GVSGGEEGAR	Not Found	Not Found	Not Found	Found	Found	Found	Found	Not Found	Found	Found	Found	Not Found	Found	Not Found	Not Found	Found
AM(+15.99)GIM(+15.99)NSFINDIFEK	Found	Found	Found	Found	Found	Found	Found	Found	Found	Found	Found	Found	Found	Found	Not Found	Found
AM(+15.99)GIMNSFINDIFEK	Found	Not Found	Not Found	Not Found	Not Found	Not Found	Not Found	Not Found	Not Found	Not Found	Not Found	Not Found	Not Found	Not Found	Not Found	Not Found
AM(+15.99)IGQVAGGGR	Found	Found	Found	Found	Found	Found	Found	Found	Found	Found	Found	Found	Found	Found	Found	Found
AM(+15.99)IINTPR	Found	Found	Found	Found	Not Found	Found	Not Found	Not Found	Found	Found	Found	Found	Found	Found	Not Found	Found
AM(+15.99)IYPPVLK	Not Found	Not Found	Not Found	Found	Not Found	Not Found	Found	Not Found	Not Found	Not Found	Not Found	Not Found	Not Found	Not Found	Not Found	Not Found
AM(+15.99)LQDIAILTGAEFQANDLGLLVENTTIEQLGLAR	Not Found	Not Found	Not Found	Not Found	Not Found	Not Found	Not Found	Not Found	Not Found	Not Found	Found	Not Found	Not Found	Not Found	Found	Not Found
AM(+15.99)NEINAAAR	Not Found	Not Found	Not Found	Found	Found	Not Found	Not Found	Not Found	Not Found	Not Found	Not Found	Not Found	Not Found	Found	Not Found	Not Found
AM(+15.99)NYVIDK	Not Found	Not Found	Not Found	Not Found	Not Found	Not Found	Not Found	Not Found	Not Found	Not Found	Not Found	Not Found	Not Found	Not Found	Not Found	Found
AM(+15.99)QLLESGLK	Found	Found	Found	Found	Found	Found	Found	Found	Found	Found	Found	Found	Found	Found	Found	Found
AM(+15.99)SEDNLEEIK	Found	Found	Not Found	Found	Found	Not Found	Not Found	Not Found	Not Found	Found	Not Found	Found	Not Found	Not Found	Not Found	Found
AM(+15.99)SEVESNIIER	Found	Found	Not Found	Found	Found	Not Found	Found	Found	Not Found	Not Found	Not Found	Found	Found	Not Found	Not Found	Not Found
AM(+15.99)SNIESSPEGFNM(+15.99)LR	Not Found	Not Found	Found	Not Found	Found	Not Found	Not Found	Not Found	Not Found	Not Found	Not Found	Not Found	Not Found	Not Found	Not Found	Not Found
AM(+15.99)VELDGAPFK	Not Found	Not Found	Found	Found	Not Found	Not Found	Not Found	Found	Found	Not Found	Not Found	Found	Found	Not Found	Not Found	Found
AM(+15.99)VELDGAPFKK	Not Found	Not Found	Not Found	Not Found	Not Found	Not Found	Not Found	Not Found	Not Found	Not Found	Not Found	Not Found	Not Found	Not Found	Not Found	Found
AM(+15.99)VGQVAGGGR	Not Found	Not Found	Not Found	Not Found	Not Found	Found	Not Found	Not Found	Not Found	Not Found	Found	Found	Found	Not Found	Not Found	Not Found
AMIGQVAGGGR	Not Found	Not Found	Not Found	Not Found	Not Found	Not Found	Not Found	Not Found	Not Found	Not Found	Not Found	Not Found	Found	Not Found	Not Found	Not Found
AN(+.98)GTLSIIDSGIGM(+15.99)TK	Not Found	Not Found	Not Found	Found	Not Found	Not Found	Not Found	Not Found	Not Found	Found	Not Found	Not Found	Not Found	Not Found	Not Found	Not Found
AN(+.98)SEATLGTYK	Not Found	Not Found	Not Found	Not Found	Not Found	Not Found	Not Found	Not Found	Not Found	Not Found	Not Found	Not Found	Not Found	Not Found	Not Found	Found
ANAGDIVVVELTNK	Found	Not Found	Found	Found	Not Found	Not Found	Not Found	Not Found	Not Found	Not Found	Not Found	Not Found	Found	Found	Not Found	Not Found
ANAQLTNEPHM(+15.99)SHGM(+15.99)VNFDYK	Not Found	Not Found	Not Found	Not Found	Found	Not Found	Not Found	Not Found	Found	Found	Found	Not Found	Not Found	Not Found	Not Found	Found
ANAVALGNYLM(+15.99)NK	Not Found	Found	Found	Not Found	Found	Found	Found	Not Found	Not Found	Not Found	Not Found	Found	Found	Not Found	Not Found	Found
ANC(+57.02)IDSTVPAEAVFASEVNK	Not Found	Not Found	Not Found	Not Found	Not Found	Found	Not Found	Not Found	Not Found	Not Found	Not Found	Not Found	Not Found	Not Found	Not Found	Not Found
ANDILGFDLLDVC(+57.02)TNGPK	Not Found	Not Found	Not Found	Not Found	Not Found	Found	Not Found	Not Found	Not Found	Not Found	Found	Not Found	Not Found	Not Found	Not Found	Not Found
ANDQYLPPFVIVDDSGK	Found	Found	Found	Found	Found	Found	Found	Not Found	Found	Found	Found	Found	Found	Found	Not Found	Found
ANEILPSIPK	Not Found	Found	Not Found	Not Found	Not Found	Not Found	Not Found	Not Found	Found	Not Found	Not Found	Not Found	Not Found	Not Found	Not Found	Found
ANEISVSAEEEFNIEK	Not Found	Not Found	Not Found	Not Found	Not Found	Not Found	Not Found	Not Found	Not Found	Not Found	Not Found	Not Found	Not Found	Not Found	Found	Not Found
ANFDPVTPDVFDK	Found	Found	Found	Found	Found	Found	Found	Found	Found	Found	Found	Found	Found	Found	Found	Found
ANFDPVTPDVFDKNYYTNLQVGK	Not Found	Not Found	Not Found	Not Found	Not Found	Not Found	Not Found	Not Found	Not Found	Not Found	Not Found	Not Found	Not Found	Not Found	Not Found	Found
ANFLSEDDFEPPIIPAK	Found	Found	Found	Found	Found	Found	Found	Found	Found	Found	Found	Found	Not Found	Found	Not Found	Found
ANFNDKYDEYR	Found	Found	Found	Found	Found	Found	Found	Found	Found	Found	Found	Found	Found	Found	Found	Found
ANFTITDC(+57.02)QIPLC(+57.02)GHESIIGR	Not Found	Not Found	Not Found	Found	Found	Found	Not Found	Not Found	Not Found	Found	Not Found	Not Found	Not Found	Not Found	Not Found	Not Found
ANGTLSIIDSGIGM(+15.99)TK	Not Found	Found	Not Found	Found	Found	Found	Found	Found	Found	Found	Not Found	Not Found	Found	Not Found	Not Found	Found
ANIPHTHLAHEK	Found	Not Found	Not Found	Not Found	Not Found	Not Found	Not Found	Found	Not Found	Not Found	Not Found	Not Found	Not Found	Not Found	Not Found	Found
ANLIQLGGIIIDSK	Not Found	Not Found	Not Found	Not Found	Not Found	Not Found	Not Found	Not Found	Not Found	Not Found	Not Found	Found	Not Found	Not Found	Not Found	Not Found
ANLLLTC(+57.02)PR	Not Found	Found	Not Found	Not Found	Not Found	Not Found	Not Found	Not Found	Not Found	Not Found	Not Found	Not Found	Found	Not Found	Not Found	Not Found
ANLLSELVSK	Not Found	Not Found	Not Found	Found	Not Found	Not Found	Not Found	Not Found	Not Found	Not Found	Not Found	Found	Not Found	Not Found	Not Found	Not Found
ANLM(+15.99)SDATPGVLLDLLTR	Found	Found	Found	Found	Found	Found	Not Found	Found	Found	Found	Found	Found	Found	Found	Not Found	Found
ANLTDDTIVALTK	Found	Found	Found	Found	Found	Found	Found	Found	Found	Found	Found	Found	Found	Found	Found	Found
ANLTFWR	Not Found	Not Found	Not Found	Not Found	Not Found	Not Found	Not Found	Found	Not Found	Found	Found	Not Found	Not Found	Not Found	Not Found	Not Found
ANLVVGNVLPVR	Found	Found	Found	Found	Found	Found	Found	Found	Found	Found	Found	Found	Found	Found	Found	Found
ANM(+15.99)GSFGAALK	Not Found	Not Found	Not Found	Found	Not Found	Not Found	Not Found	Not Found	Not Found	Not Found	Not Found	Not Found	Found	Not Found	Not Found	Not Found
ANM(+15.99)ILDNLPVAVLR	Not Found	Found	Found	Not Found	Found	Not Found	Not Found	Found	Found	Found	Found	Not Found	Found	Found	Not Found	Not Found
ANNLLFVSGVLGLNPETGK	Found	Not Found	Found	Found	Not Found	Not Found	Found	Found	Found	Found	Not Found	Not Found	Found	Found	Not Found	Not Found
ANPLATVLSAAM(+15.99)LLK	Not Found	Not Found	Not Found	Not Found	Not Found	Not Found	Not Found	Found	Not Found	Found	Not Found	Found	Not Found	Not Found	Not Found	Not Found
ANQETVILVFSR	Not Found	Not Found	Not Found	Not Found	Not Found	Not Found	Not Found	Not Found	Not Found	Not Found	Not Found	Not Found	Not Found	Not Found	Found	Not Found
ANQVYIIDFGLAK	Found	Not Found	Not Found	Not Found	Not Found	Not Found	Not Found	Not Found	Not Found	Not Found	Found	Not Found	Not Found	Found	Not Found	Not Found
ANSEATLGTYK	Found	Found	Found	Found	Found	Found	Found	Found	Found	Found	Found	Found	Found	Found	Found	Found
ANSEATLGTYKGDAELSEGAAESLHVK	Found	Found	Found	Not Found	Found	Found	Found	Not Found	Found	Found	Found	Found	Found	Not Found	Found	Found
ANSEATLGTYKGDAK	Not Found	Not Found	Not Found	Not Found	Not Found	Not Found	Not Found	Not Found	Not Found	Not Found	Not Found	Not Found	Not Found	Not Found	Not Found	Found
ANSIAPGLFK	Not Found	Not Found	Not Found	Not Found	Not Found	Found	Not Found	Not Found	Not Found	Not Found	Not Found	Not Found	Not Found	Not Found	Not Found	Not Found
ANSLAQLGK	Not Found	Not Found	Not Found	Not Found	Not Found	Not Found	Not Found	Not Found	Not Found	Found	Not Found	Not Found	Not Found	Not Found	Not Found	Not Found
ANSSDQPIHPELK	Found	Not Found	Not Found	Found	Found	Found	Found	Found	Found	Found	Not Found	Found	Found	Not Found	Not Found	Not Found
ANSYSVHGSALGAK	Found	Found	Found	Found	Found	Found	Found	Found	Found	Found	Not Found	Found	Not Found	Not Found	Found	Found
ANTFVAEVLGLDPR	Not Found	Found	Not Found	Not Found	Found	Found	Not Found	Not Found	Not Found	Not Found	Not Found	Found	Not Found	Not Found	Not Found	Not Found
ANVAGTLSLADVC(+57.02)R	Not Found	Not Found	Not Found	Not Found	Not Found	Not Found	Not Found	Not Found	Not Found	Found	Not Found	Not Found	Not Found	Not Found	Not Found	Not Found
ANVDPSLVQEVFFGNVLSANLGQAPAR	Not Found	Not Found	Not Found	Not Found	Not Found	Not Found	Not Found	Not Found	Not Found	Found	Not Found	Found	Not Found	Not Found	Not Found	Found
ANVILPAAAFSEK	Found	Found	Found	Found	Not Found	Not Found	Found	Not Found	Not Found	Not Found	Not Found	Not Found	Found	Found	Found	Not Found
ANVPVAEVNVPVVGGHAGITILPLFSQATPK	Not Found	Not Found	Found	Found	Not Found	Found	Not Found	Found	Found	Found	Found	Not Found	Found	Found	Not Found	Found
APAPAQPAKPAK	Not Found	Not Found	Not Found	Not Found	Not Found	Not Found	Not Found	Not Found	Not Found	Not Found	Found	Not Found	Found	Found	Not Found	Not Found
APDHLPSPAEDC(+57.02)EQLR	Not Found	Not Found	Not Found	Not Found	Not Found	Not Found	Found	Not Found	Not Found	Not Found	Not Found	Not Found	Not Found	Not Found	Not Found	Not Found
APDHLPSPAEDC(+57.02)EQLRK	Not Found	Not Found	Not Found	Not Found	Not Found	Not Found	Not Found	Not Found	Not Found	Not Found	Not Found	Not Found	Not Found	Not Found	Not Found	Found
APEDPILGVTVAYNK	Not Found	Found	Found	Found	Not Found	Not Found	Not Found	Found	Found	Found	Not Found	Not Found	Not Found	Not Found	Not Found	Not Found
APEEALM(+15.99)ILVPEAYK	Not Found	Found	Not Found	Found	Not Found	Found	Not Found	Not Found	Found	Not Found	Not Found	Found	Found	Found	Not Found	Not Found
APEEALMILVPEAYK	Found	Not Found	Not Found	Not Found	Not Found	Not Found	Not Found	Not Found	Not Found	Not Found	Not Found	Not Found	Not Found	Not Found	Not Found	Not Found
APEHIIPTLK	Not Found	Not Found	Found	Found	Not Found	Not Found	Not Found	Not Found	Not Found	Found	Not Found	Not Found	Not Found	Not Found	Not Found	Not Found
APEHQLPIPFEDAWTAM(+15.99)K	Not Found	Not Found	Not Found	Not Found	Not Found	Not Found	Found	Not Found	Not Found	Not Found	Not Found	Not Found	Not Found	Not Found	Not Found	Not Found
APELSILDTC(+57.02)YDLSK	Not Found	Found	Found	Found	Not Found	Found	Not Found	Not Found	Not Found	Not Found	Found	Found	Found	Not Found	Not Found	Not Found
APEYLALNPQVIAIVK	Not Found	Found	Not Found	Found	Found	Found	Not Found	Found	Found	Found	Found	Found	Found	Not Found	Not Found	Found
APFDLFDTK	Found	Found	Found	Found	Found	Found	Found	Found	Found	Found	Found	Found	Found	Found	Found	Found
APFTNGLGLEN(+.98)INVATQR	Not Found	Found	Not Found	Not Found	Not Found	Not Found	Not Found	Not Found	Not Found	Not Found	Not Found	Not Found	Not Found	Not Found	Not Found	Not Found
APGETC(+57.02)HIVIDHGGNVPYWEGQSYGVIPPGENPK	Found	Found	Not Found	Not Found	Found	Found	Found	Found	Found	Found	Found	Not Found	Not Found	Not Found	Not Found	Found
APGGAPANVAIAVSR	Found	Found	Found	Found	Found	Found	Found	Found	Found	Found	Found	Found	Found	Found	Found	Found
APGLTVSSALDK	Not Found	Not Found	Found	Not Found	Not Found	Not Found	Not Found	Not Found	Not Found	Not Found	Not Found	Not Found	Not Found	Not Found	Not Found	Not Found
APGVQTPVIVR	Not Found	Found	Found	Found	Found	Found	Found	Found	Found	Found	Found	Found	Found	Not Found	Found	Not Found
APHDLYESYYNTK	Found	Found	Found	Found	Found	Found	Found	Found	Not Found	Found	Found	Found	Found	Found	Found	Found
APHPVVEIEK	Found	Found	Found	Found	Found	Found	Found	Found	Found	Found	Found	Found	Found	Not Found	Not Found	Found
APIAVGDTLPDGTLAYFDQDDQLQQASM(+15.99)HSLASGK	Not Found	Found	Found	Found	Found	Found	Not Found	Not Found	Found	Found	Found	Found	Found	Found	Found	Found
APILPTDGLPTDFDWR	Found	Found	Found	Found	Not Found	Found	Found	Found	Found	Found	Found	Found	Found	Found	Found	Found
APIQAHFGELDSFVGFSDLTAAK	Not Found	Not Found	Not Found	Not Found	Found	Found	Not Found	Found	Found	Found	Found	Not Found	Found	Found	Found	Not Found
APLESYADIGGLDAQIQEIK	Not Found	Not Found	Found	Not Found	Not Found	Found	Not Found	Not Found	Not Found	Found	Found	Found	Found	Not Found	Not Found	Found
APLEVFVEFR	Not Found	Not Found	Not Found	Not Found	Not Found	Not Found	Not Found	Not Found	Not Found	Found	Not Found	Not Found	Not Found	Not Found	Not Found	Not Found
APLFPSDPYER	Not Found	Found	Found	Not Found	Not Found	Found	Found	Not Found	Not Found	Not Found	Not Found	Not Found	Not Found	Not Found	Not Found	Not Found
APLGQNTVLLR	Found	Found	Found	Not Found	Found	Found	Found	Found	Found	Found	Found	Found	Found	Found	Found	Found
APLIVPVLR	Not Found	Not Found	Not Found	Not Found	Not Found	Found	Found	Not Found	Not Found	Found	Not Found	Not Found	Not Found	Not Found	Not Found	Not Found
APLLIIAEDVTGEALATLVVNK	Found	Not Found	Not Found	Not Found	Found	Found	Not Found	Not Found	Not Found	Not Found	Found	Found	Not Found	Found	Not Found	Not Found
APLLLLQGDELR	Not Found	Not Found	Found	Not Found	Not Found	Found	Not Found	Found	Not Found	Found	Not Found	Not Found	Not Found	Not Found	Not Found	Not Found
APM(+15.99)IDNPDFKDDPELYVFPK	Not Found	Found	Not Found	Not Found	Not Found	Found	Not Found	Not Found	Not Found	Not Found	Found	Found	Found	Not Found	Not Found	Found
APNLSNLTSKPEPSTVAQDDEVVDETGVEPK	Found	Found	Found	Found	Found	Found	Found	Found	Found	Found	Found	Found	Found	Not Found	Not Found	Found
APPDTVAETDNSSNDHNGEVSAEPR	Not Found	Not Found	Not Found	Not Found	Found	Not Found	Not Found	Not Found	Found	Found	Not Found	Not Found	Not Found	Not Found	Not Found	Not Found
APPKDPSIPEISAAELVAADAILFGFPTR	Not Found	Found	Not Found	Found	Not Found	Not Found	Not Found	Not Found	Found	Found	Not Found	Not Found	Not Found	Found	Not Found	Found
APQAAGTIHTDFEK	Found	Found	Found	Found	Found	Found	Found	Found	Found	Found	Found	Found	Found	Found	Found	Found
APSASTATGFYTVHVK	Not Found	Found	Not Found	Found	Not Found	Not Found	Not Found	Found	Found	Not Found	Found	Not Found	Not Found	Not Found	Not Found	Not Found
APSFSFLDR	Found	Found	Found	Found	Found	Not Found	Found	Found	Found	Found	Found	Found	Found	Found	Not Found	Found
APSIVFIDEIDAIGR	Not Found	Not Found	Not Found	Not Found	Not Found	Not Found	Not Found	Not Found	Not Found	Not Found	Found	Not Found	Not Found	Not Found	Not Found	Not Found
APSTAPM(+15.99)PLHSK	Not Found	Not Found	Not Found	Not Found	Not Found	Not Found	Not Found	Not Found	Not Found	Not Found	Not Found	Not Found	Not Found	Not Found	Not Found	Found
APSVFTVK	Not Found	Found	Not Found	Not Found	Found	Not Found	Not Found	Not Found	Found	Not Found	Found	Found	Found	Not Found	Not Found	Not Found
APTAPAPALLHSK	Found	Found	Found	Found	Found	Found	Found	Found	Found	Found	Found	Found	Found	Not Found	Not Found	Found
APTEDFDLAAFNAGEHSR	Not Found	Not Found	Not Found	Not Found	Not Found	Not Found	Not Found	Not Found	Not Found	Not Found	Not Found	Not Found	Not Found	Found	Not Found	Not Found
APTHIVTTISDER	Not Found	Not Found	Not Found	Found	Not Found	Not Found	Not Found	Not Found	Not Found	Not Found	Not Found	Not Found	Not Found	Not Found	Not Found	Not Found
APTSAIVSNAGYDGALVVGK	Not Found	Not Found	Not Found	Not Found	Found	Not Found	Not Found	Not Found	Not Found	Found	Found	Found	Found	Not Found	Not Found	Not Found
APVDVPM(+15.99)DTFK	Found	Not Found	Found	Found	Found	Found	Found	Found	Not Found	Found	Found	Found	Found	Found	Not Found	Not Found
APVVDKDAFVAPSASIIGDVQVGR	Found	Found	Not Found	Found	Not Found	Not Found	Not Found	Not Found	Not Found	Not Found	Found	Found	Not Found	Not Found	Not Found	Not Found
APVVGSVGTVVEGTGK	Found	Found	Found	Found	Found	Found	Found	Found	Found	Found	Found	Found	Found	Found	Found	Found
APVYIITEGSEPPFFTR	Found	Not Found	Found	Not Found	Found	Not Found	Found	Not Found	Not Found	Not Found	Found	Not Found	Not Found	Not Found	Not Found	Not Found
AQALDPGC(+57.02)NAC(+57.02)NDQTDLAAR	Found	Not Found	Not Found	Not Found	Not Found	Not Found	Not Found	Not Found	Not Found	Not Found	Not Found	Not Found	Not Found	Not Found	Not Found	Not Found
AQAYIQLADLDLAEFDIK	Not Found	Not Found	Not Found	Not Found	Not Found	Not Found	Not Found	Not Found	Not Found	Not Found	Not Found	Not Found	Found	Not Found	Not Found	Not Found
AQC(+57.02)PIVER	Found	Found	Not Found	Found	Not Found	Found	Found	Not Found	Found	Found	Found	Not Found	Found	Not Found	Found	Found
AQEELIQVAK	Found	Not Found	Found	Found	Found	Found	Found	Found	Found	Found	Found	Not Found	Found	Found	Not Found	Found
AQFNASTLLNVLK	Found	Not Found	Not Found	Not Found	Found	Found	Not Found	Not Found	Found	Found	Found	Found	Not Found	Not Found	Not Found	Found
AQGIYVVTDK	Found	Found	Found	Found	Found	Found	Found	Not Found	Found	Found	Found	Found	Found	Found	Not Found	Not Found
AQGLAPEIPEDLYHLIK	Not Found	Found	Found	Found	Found	Found	Found	Found	Found	Found	Found	Found	Found	Found	Not Found	Found
AQGLSVGSSLVEEDKLELATSLLEK	Not Found	Not Found	Not Found	Not Found	Not Found	Not Found	Not Found	Not Found	Not Found	Found	Not Found	Not Found	Not Found	Not Found	Not Found	Not Found
AQIPLDVIWTDDDHM(+15.99)DGK	Not Found	Not Found	Not Found	Not Found	Found	Not Found	Not Found	Not Found	Found	Not Found	Not Found	Not Found	Not Found	Not Found	Not Found	Not Found
AQISHAQPDDLIDFYHLK	Found	Found	Found	Found	Found	Found	Found	Found	Found	Found	Found	Found	Found	Not Found	Not Found	Found
AQIWDTAGQER	Found	Found	Not Found	Not Found	Found	Found	Found	Found	Found	Found	Found	Found	Found	Found	Found	Found
AQLEEDPIVHR	Found	Found	Found	Found	Found	Found	Not Found	Found	Found	Found	Found	Found	Found	Found	Not Found	Found
AQLGVEAFADALLVVPK	Not Found	Not Found	Not Found	Not Found	Not Found	Not Found	Found	Not Found	Not Found	Not Found	Found	Not Found	Not Found	Not Found	Found	Not Found
AQLIATFNHYK	Found	Found	Found	Found	Not Found	Found	Not Found	Found	Found	Found	Found	Found	Found	Found	Found	Found
AQLLATLNHYNNEYGNAINK	Not Found	Not Found	Not Found	Not Found	Not Found	Found	Not Found	Not Found	Not Found	Not Found	Not Found	Not Found	Not Found	Not Found	Not Found	Not Found
AQLLDDDGPAYVR	Found	Found	Not Found	Found	Not Found	Not Found	Not Found	Found	Not Found	Not Found	Not Found	Not Found	Not Found	Not Found	Not Found	Not Found
AQLVSNINAC(+57.02)TAVADVVR	Not Found	Not Found	Found	Not Found	Not Found	Not Found	Not Found	Found	Found	Found	Found	Not Found	Found	Not Found	Found	Found
AQLVVIAHDVDPIELVVWLPALC(+57.02)R	Not Found	Not Found	Found	Not Found	Not Found	Found	Not Found	Found	Not Found	Not Found	Not Found	Found	Found	Found	Found	Not Found
AQPVLLQHVLLAFVEQLDR	Not Found	Not Found	Not Found	Not Found	Not Found	Not Found	Not Found	Not Found	Not Found	Not Found	Not Found	Not Found	Not Found	Found	Not Found	Not Found
AQSVAAADAIPLLQYLIQSGPPR	Not Found	Not Found	Not Found	Found	Not Found	Found	Not Found	Found	Found	Not Found	Not Found	Not Found	Found	Not Found	Not Found	Found
AQVATAEQASIK	Not Found	Not Found	Not Found	Found	Not Found	Found	Not Found	Found	Not Found	Not Found	Not Found	Found	Not Found	Not Found	Not Found	Not Found
AQVLPTFFDIR	Found	Not Found	Found	Not Found	Found	Not Found	Found	Found	Not Found	Not Found	Not Found	Not Found	Not Found	Not Found	Not Found	Found
AQVPSEQSSLSLFKPK	Not Found	Not Found	Not Found	Not Found	Not Found	Found	Not Found	Not Found	Not Found	Not Found	Not Found	Not Found	Not Found	Not Found	Not Found	Not Found
AQVQGSTQDHLQIFNIEQK	Not Found	Found	Found	Not Found	Not Found	Not Found	Found	Not Found	Found	Found	Found	Found	Found	Found	Found	Not Found
ARDPN(+.98)GSAGGGASNNTQR	Not Found	Not Found	Not Found	Found	Not Found	Not Found	Not Found	Not Found	Not Found	Not Found	Not Found	Not Found	Not Found	Not Found	Not Found	Not Found
ARDPNGSAGGGASNNTQR	Not Found	Not Found	Not Found	Not Found	Not Found	Found	Not Found	Not Found	Not Found	Not Found	Found	Not Found	Not Found	Not Found	Not Found	Not Found
ARFEELNM(+15.99)DLFR	Not Found	Found	Not Found	Not Found	Found	Found	Not Found	Not Found	Not Found	Not Found	Not Found	Found	Not Found	Not Found	Not Found	Found
ARFEELNNDLFR	Not Found	Not Found	Not Found	Not Found	Not Found	Not Found	Not Found	Not Found	Not Found	Not Found	Not Found	Not Found	Not Found	Not Found	Found	Not Found
ARYDEIVK	Found	Found	Found	Not Found	Found	Found	Found	Found	Found	Found	Found	Found	Found	Not Found	Found	Found
ASADDDGIEILQLYSR	Not Found	Found	Not Found	Found	Not Found	Not Found	Found	Not Found	Not Found	Found	Found	Found	Found	Not Found	Not Found	Not Found
ASAGASVDSAR	Found	Found	Found	Found	Found	Found	Found	Found	Found	Found	Found	Found	Found	Found	Found	Found
ASALAALSSAFNPSADK	Found	Not Found	Found	Not Found	Not Found	Not Found	Not Found	Not Found	Not Found	Not Found	Not Found	Not Found	Found	Found	Not Found	Found
ASALIQHEWRPK	Found	Found	Found	Found	Found	Found	Found	Found	Found	Found	Found	Found	Found	Found	Not Found	Found
ASASAEEFM(+15.99)QQLPQFDADM(+15.99)TR	Not Found	Not Found	Not Found	Not Found	Found	Not Found	Not Found	Not Found	Not Found	Not Found	Found	Not Found	Not Found	Not Found	Not Found	Not Found
ASASFGEGSGVK	Found	Found	Found	Found	Found	Found	Found	Found	Found	Found	Found	Found	Found	Found	Found	Found
ASC(+57.02)VQDVAK	Found	Found	Found	Not Found	Not Found	Found	Not Found	Found	Not Found	Found	Found	Found	Found	Found	Not Found	Found
ASDDFYPR	Found	Found	Found	Found	Found	Not Found	Found	Not Found	Not Found	Found	Found	Found	Found	Not Found	Not Found	Not Found
ASDPIIIEQTLVK	Not Found	Not Found	Not Found	Not Found	Found	Not Found	Not Found	Not Found	Not Found	Found	Not Found	Not Found	Not Found	Not Found	Not Found	Not Found
ASDPTPGAATAN(+.98)GTSHKPQEPSVAPAADEDQTAT	Not Found	Found	Not Found	Not Found	Not Found	Not Found	Not Found	Not Found	Not Found	Not Found	Not Found	Not Found	Not Found	Not Found	Not Found	Not Found
ASDPTPGAATANGTSHKPQ(+.98)EPSVAPAADEDQTAT	Found	Not Found	Not Found	Not Found	Not Found	Not Found	Not Found	Not Found	Found	Not Found	Not Found	Not Found	Not Found	Not Found	Not Found	Not Found
ASEILGHK	Not Found	Not Found	Not Found	Not Found	Not Found	Not Found	Not Found	Not Found	Found	Not Found	Not Found	Not Found	Found	Not Found	Not Found	Not Found
ASEM(+15.99)LAYAHETQHEK	Found	Found	Found	Not Found	Found	Found	Not Found	Found	Found	Found	Found	Found	Found	Not Found	Not Found	Found
ASESNFDDPNTLFWPVR	Found	Found	Found	Not Found	Found	Not Found	Found	Not Found	Found	Found	Not Found	Found	Not Found	Not Found	Not Found	Found
ASFEFHGTNYIFTVNQAVVEGR	Not Found	Not Found	Not Found	Not Found	Not Found	Not Found	Not Found	Not Found	Not Found	Not Found	Not Found	Not Found	Not Found	Not Found	Found	Not Found
ASGAC(+57.02)QLVVK	Not Found	Found	Not Found	Not Found	Not Found	Not Found	Not Found	Not Found	Not Found	Not Found	Not Found	Not Found	Not Found	Not Found	Not Found	Not Found
ASGAFILTASHNPGGPHEDFGIK	Not Found	Not Found	Not Found	Found	Not Found	Found	Not Found	Not Found	Not Found	Found	Not Found	Found	Not Found	Not Found	Not Found	Found
ASGDSLVYK	Found	Found	Found	Found	Found	Found	Found	Found	Found	Not Found	Found	Found	Found	Found	Not Found	Not Found
ASGEDHFEENARDEDDSNDFAK	Not Found	Not Found	Not Found	Not Found	Found	Not Found	Not Found	Not Found	Not Found	Not Found	Not Found	Not Found	Not Found	Not Found	Not Found	Not Found
ASGGGGGGGGYGGGGGYGGGGYGGGR	Not Found	Not Found	Not Found	Found	Found	Found	Not Found	Not Found	Found	Found	Found	Not Found	Not Found	Not Found	Not Found	Not Found
ASHVYSEAR	Not Found	Not Found	Not Found	Found	Not Found	Found	Not Found	Found	Not Found	Not Found	Not Found	Found	Not Found	Not Found	Not Found	Not Found
ASIRPDIVSFVHSNISK	Found	Found	Found	Found	Found	Found	Found	Found	Found	Found	Found	Found	Found	Found	Found	Found
ASITPGTVLIILAGR	Found	Found	Found	Not Found	Found	Not Found	Found	Found	Found	Found	Found	Found	Not Found	Found	Found	Found
ASLDDLAILTGGEVITNER	Not Found	Found	Found	Found	Found	Found	Not Found	Found	Found	Found	Found	Found	Found	Found	Found	Found
ASLEVLVADLQFLR	Not Found	Not Found	Not Found	Not Found	Not Found	Not Found	Not Found	Not Found	Not Found	Not Found	Not Found	Not Found	Not Found	Not Found	Found	Not Found
ASLNDFDR	Found	Found	Found	Found	Found	Found	Found	Found	Found	Found	Found	Found	Found	Found	Found	Found
ASLPQPLPNPPPLAPLPVVAPDPR	Found	Not Found	Not Found	Not Found	Not Found	Not Found	Not Found	Not Found	Not Found	Not Found	Not Found	Not Found	Not Found	Not Found	Not Found	Not Found
ASM(+15.99)GGYISSQSVK	Found	Found	Not Found	Not Found	Found	Found	Not Found	Not Found	Found	Found	Found	Not Found	Not Found	Not Found	Found	Not Found
ASM(+15.99)IWIIGEYAER	Not Found	Not Found	Not Found	Not Found	Not Found	Not Found	Not Found	Not Found	Not Found	Not Found	Not Found	Not Found	Not Found	Not Found	Found	Not Found
ASMIWIIGEYAER	Found	Not Found	Not Found	Not Found	Not Found	Not Found	Not Found	Not Found	Not Found	Not Found	Not Found	Not Found	Not Found	Not Found	Found	Not Found
ASNIEYSQQPSENM(+15.99)YGSEATK	Not Found	Found	Not Found	Found	Found	Found	Found	Not Found	Found	Found	Not Found	Found	Not Found	Not Found	Not Found	Found
ASNPFVNLK	Found	Found	Found	Found	Found	Found	Found	Found	Found	Found	Found	Found	Found	Found	Found	Found
ASNVIFTVK	Not Found	Found	Not Found	Found	Not Found	Not Found	Found	Not Found	Not Found	Found	Not Found	Found	Found	Not Found	Found	Found
ASPTQTIDLNSIEK	Found	Not Found	Not Found	Not Found	Not Found	Not Found	Not Found	Not Found	Not Found	Not Found	Not Found	Not Found	Not Found	Not Found	Not Found	Not Found
ASQASEVAISLASPEELSSESKPNFASAIASGTILGIFEDTR	Not Found	Not Found	Found	Not Found	Not Found	Not Found	Not Found	Not Found	Not Found	Found	Not Found	Not Found	Not Found	Not Found	Not Found	Not Found
ASQLILNAIDILK	Not Found	Not Found	Not Found	Not Found	Not Found	Not Found	Not Found	Not Found	Found	Found	Not Found	Not Found	Not Found	Not Found	Found	Not Found
ASRPNLFM(+15.99)	Found	Found	Found	Found	Found	Found	Found	Not Found	Found	Not Found	Found	Found	Found	Found	Not Found	Found
ASSELPLVGNVAPDFEAEAVFDQEFIK	Not Found	Not Found	Not Found	Not Found	Not Found	Not Found	Not Found	Not Found	Not Found	Not Found	Not Found	Found	Not Found	Not Found	Not Found	Not Found
ASSFTHSLFIHAGTDPFDAISDAM(+15.99)K	Not Found	Not Found	Not Found	Not Found	Not Found	Not Found	Not Found	Not Found	Not Found	Found	Not Found	Not Found	Not Found	Not Found	Not Found	Found
ASSPQTNSQQAGGSLK	Found	Found	Found	Found	Found	Not Found	Not Found	Not Found	Found	Not Found	Not Found	Found	Not Found	Not Found	Not Found	Not Found
ASSTFASAIQIGDPVSIDR	Not Found	Not Found	Not Found	Not Found	Not Found	Found	Not Found	Not Found	Not Found	Not Found	Not Found	Not Found	Not Found	Not Found	Not Found	Not Found
ASTITWGDDTR	Found	Found	Found	Not Found	Found	Found	Found	Found	Found	Found	Found	Found	Found	Found	Found	Found
ASTLDGLDSLLSIVQM(+15.99)PR	Not Found	Not Found	Not Found	Not Found	Not Found	Found	Not Found	Not Found	Found	Not Found	Not Found	Not Found	Found	Not Found	Not Found	Not Found
ASVLDHLHFGEPILNLSDSALK	Not Found	Not Found	Not Found	Not Found	Not Found	Not Found	Not Found	Not Found	Found	Not Found	Not Found	Not Found	Not Found	Not Found	Not Found	Not Found
ASVLLLQDVAPHLQK	Not Found	Found	Not Found	Found	Found	Found	Found	Not Found	Found	Found	Not Found	Not Found	Found	Found	Not Found	Not Found
ASVLNYDPC(+57.02)TDYYTYAYLNR	Found	Not Found	Not Found	Found	Not Found	Found	Found	Not Found	Not Found	Not Found	Not Found	Not Found	Not Found	Not Found	Not Found	Not Found
ASVRDPDDSIK	Found	Not Found	Not Found	Not Found	Not Found	Not Found	Found	Not Found	Not Found	Not Found	Found	Not Found	Not Found	Not Found	Not Found	Not Found
ASVVALFLGK	Not Found	Not Found	Not Found	Not Found	Not Found	Found	Not Found	Not Found	Not Found	Not Found	Not Found	Not Found	Not Found	Not Found	Found	Not Found
ASYEDIK	Not Found	Not Found	Not Found	Not Found	Not Found	Not Found	Not Found	Not Found	Found	Not Found	Not Found	Not Found	Not Found	Not Found	Not Found	Not Found
ASYVHSLDPLNETM(+15.99)VAAEM(+15.99)THK	Not Found	Not Found	Found	Not Found	Not Found	Not Found	Not Found	Not Found	Found	Not Found	Found	Not Found	Not Found	Not Found	Not Found	Found
ASYVHYLDQFK	Found	Found	Found	Found	Not Found	Found	Found	Found	Found	Found	Found	Found	Not Found	Found	Found	Found
ATAAAEQLVHGPDRPK	Found	Found	Found	Not Found	Found	Found	Not Found	Not Found	Not Found	Not Found	Not Found	Not Found	Not Found	Found	Not Found	Found
ATAEKDSDSM(+15.99)QVDNPPEKK	Not Found	Not Found	Not Found	Not Found	Not Found	Not Found	Not Found	Not Found	Not Found	Not Found	Not Found	Not Found	Not Found	Not Found	Not Found	Found
ATAGDTHLGGEDFDNR	Found	Found	Found	Found	Found	Found	Found	Found	Found	Found	Found	Found	Found	Found	Found	Found
ATDAESTEVILEAALK	Found	Not Found	Found	Not Found	Found	Found	Found	Found	Found	Found	Found	Found	Found	Found	Not Found	Found
ATDFYHR	Found	Found	Found	Found	Found	Found	Not Found	Found	Found	Found	Found	Found	Found	Not Found	Not Found	Found
ATDVALGWSIALGSPFTFATTLEQEYR	Not Found	Not Found	Found	Not Found	Not Found	Found	Not Found	Not Found	Not Found	Not Found	Not Found	Not Found	Found	Found	Not Found	Not Found
ATDVM(+15.99)IAGK	Found	Found	Found	Found	Found	Found	Found	Found	Found	Found	Found	Found	Not Found	Found	Not Found	Found
ATEAAGIPYTYVSANFFDGYFLPSLSQPGATSPPR	Not Found	Found	Found	Found	Not Found	Found	Not Found	Found	Not Found	Not Found	Not Found	Not Found	Not Found	Not Found	Found	Not Found
ATEPATLSIPHLVTSLK	Not Found	Not Found	Not Found	Not Found	Not Found	Found	Not Found	Not Found	Not Found	Not Found	Not Found	Not Found	Not Found	Not Found	Not Found	Not Found
ATESVAEAADNPGHNR	Not Found	Not Found	Not Found	Not Found	Not Found	Not Found	Found	Not Found	Not Found	Found	Found	Found	Not Found	Not Found	Not Found	Found
ATFDC(+57.02)LLK	Not Found	Not Found	Not Found	Not Found	Found	Not Found	Found	Not Found	Not Found	Found	Found	Not Found	Not Found	Found	Not Found	Not Found
ATFDC(+57.02)LLR	Found	Found	Not Found	Found	Not Found	Not Found	Not Found	Found	Not Found	Found	Not Found	Not Found	Found	Not Found	Not Found	Found
ATGAYSHSQGIK	Found	Found	Found	Found	Not Found	Found	Found	Not Found	Found	Not Found	Not Found	Found	Found	Found	Not Found	Found
ATGC(+57.02)NVLLIQK	Found	Not Found	Not Found	Not Found	Found	Not Found	Not Found	Not Found	Not Found	Not Found	Not Found	Not Found	Not Found	Not Found	Not Found	Not Found
ATGEEYYELLDEFM(+15.99)TAVK	Found	Not Found	Found	Found	Not Found	Found	Not Found	Found	Found	Not Found	Not Found	Found	Found	Not Found	Not Found	Found
ATGEEYYELLDEFMTAVK	Not Found	Not Found	Not Found	Found	Not Found	Not Found	Not Found	Not Found	Not Found	Not Found	Not Found	Not Found	Not Found	Not Found	Not Found	Not Found
ATGFPIAK	Found	Not Found	Not Found	Not Found	Not Found	Not Found	Not Found	Not Found	Not Found	Not Found	Not Found	Not Found	Not Found	Not Found	Not Found	Not Found
ATGSIYVPR	Not Found	Not Found	Not Found	Not Found	Not Found	Not Found	Found	Not Found	Found	Found	Not Found	Not Found	Not Found	Not Found	Not Found	Not Found
ATIANM(+15.99)SPEYGATM(+15.99)GFFPVDHVTLQYLK	Not Found	Found	Found	Not Found	Found	Found	Not Found	Not Found	Found	Not Found	Found	Found	Found	Found	Not Found	Found
ATIAPFVPPIVLDFAK	Found	Not Found	Not Found	Not Found	Not Found	Not Found	Not Found	Not Found	Not Found	Not Found	Found	Not Found	Found	Not Found	Not Found	Not Found
ATIGADFLTK	Found	Found	Found	Found	Found	Found	Found	Not Found	Found	Found	Not Found	Found	Not Found	Not Found	Found	Found
ATINASVR	Found	Found	Found	Found	Found	Found	Not Found	Found	Found	Found	Found	Found	Found	Found	Found	Found
ATIPVWAK	Not Found	Not Found	Not Found	Not Found	Not Found	Not Found	Not Found	Not Found	Not Found	Not Found	Found	Not Found	Not Found	Not Found	Not Found	Found
ATLFPGDGIGPEIAESVK	Found	Found	Found	Found	Found	Found	Found	Found	Found	Found	Found	Found	Found	Not Found	Not Found	Found
ATLITAFNSQLPGAVVVSR	Not Found	Not Found	Not Found	Found	Found	Not Found	Not Found	Found	Found	Not Found	Not Found	Not Found	Not Found	Not Found	Not Found	Found
ATLNM(+15.99)LHR	Not Found	Found	Found	Not Found	Not Found	Not Found	Not Found	Not Found	Not Found	Found	Not Found	Found	Found	Not Found	Not Found	Found
ATLPGRPTR	Found	Found	Found	Found	Found	Found	Not Found	Found	Found	Found	Found	Found	Found	Found	Found	Found
ATLQFLDK	Not Found	Not Found	Not Found	Not Found	Not Found	Not Found	Not Found	Not Found	Not Found	Found	Not Found	Not Found	Not Found	Not Found	Not Found	Not Found
ATLTSAQR	Found	Not Found	Not Found	Found	Not Found	Found	Not Found	Found	Not Found	Not Found	Not Found	Found	Found	Not Found	Not Found	Not Found
ATPLPM(+15.99)SPLESLASSAVR	Not Found	Not Found	Not Found	Found	Found	Not Found	Not Found	Not Found	Found	Not Found	Found	Not Found	Not Found	Not Found	Not Found	Found
ATQELHSVTGNTR	Not Found	Not Found	Found	Found	Found	Found	Found	Found	Found	Not Found	Found	Not Found	Not Found	Not Found	Not Found	Not Found
ATSAEDLSNSIANQNPR	Not Found	Found	Found	Found	Not Found	Not Found	Not Found	Not Found	Found	Not Found	Found	Not Found	Not Found	Not Found	Not Found	Not Found
ATSDLLLVQSDLYTLVDGFVLR	Not Found	Not Found	Not Found	Not Found	Found	Not Found	Not Found	Not Found	Not Found	Found	Not Found	Not Found	Not Found	Not Found	Not Found	Not Found
ATSGNVHAAVER	Not Found	Found	Found	Found	Not Found	Not Found	Found	Not Found	Found	Found	Found	Not Found	Not Found	Found	Not Found	Found
ATSLQQQLAALNLQEVPLIGAFNPK	Not Found	Not Found	Found	Found	Found	Found	Not Found	Found	Found	Found	Found	Found	Not Found	Not Found	Not Found	Found
ATSLSTASVDDAAVIHDLAGK	Not Found	Not Found	Not Found	Not Found	Found	Not Found	Not Found	Not Found	Not Found	Not Found	Found	Not Found	Found	Not Found	Not Found	Not Found
ATSSIYPLQNVFIR	Found	Not Found	Found	Not Found	Found	Not Found	Found	Not Found	Not Found	Found	Not Found	Found	Not Found	Found	Not Found	Found
ATSSSLNDPNPNWSNRPPK	Not Found	Not Found	Not Found	Not Found	Found	Not Found	Not Found	Not Found	Not Found	Not Found	Not Found	Not Found	Not Found	Not Found	Not Found	Not Found
ATVFATDAILSTLM(+15.99)C(+57.02)ATR	Not Found	Not Found	Not Found	Not Found	Found	Not Found	Not Found	Not Found	Not Found	Not Found	Found	Not Found	Not Found	Not Found	Not Found	Found
ATVFPIVYAVK	Not Found	Found	Not Found	Not Found	Found	Found	Not Found	Not Found	Not Found	Not Found	Not Found	Found	Found	Not Found	Not Found	Not Found
ATVGGSGGLFPVAK	Not Found	Found	Not Found	Found	Found	Found	Found	Found	Found	Found	Found	Found	Found	Not Found	Not Found	Found
AVAAGVTFLDTSDIYGPFTNEVLLGQALK	Not Found	Not Found	Found	Not Found	Not Found	Not Found	Not Found	Not Found	Not Found	Not Found	Not Found	Not Found	Not Found	Not Found	Not Found	Not Found
AVAANTVKPSTTVK	Found	Found	Not Found	Found	Not Found	Not Found	Found	Found	Not Found	Not Found	Found	Not Found	Found	Not Found	Not Found	Found
AVAGAGVLAGYDK	Found	Found	Found	Found	Found	Found	Found	Found	Found	Found	Found	Found	Found	Found	Found	Found
AVAHHTDC(+57.02)TFIR	Found	Found	Not Found	Not Found	Found	Not Found	Not Found	Found	Found	Not Found	Not Found	Found	Not Found	Not Found	Not Found	Found
AVAIAEILK	Not Found	Found	Not Found	Found	Not Found	Not Found	Not Found	Not Found	Not Found	Found	Found	Not Found	Not Found	Not Found	Not Found	Not Found
AVALC(+57.02)GSLR	Not Found	Not Found	Not Found	Not Found	Not Found	Not Found	Not Found	Not Found	Found	Not Found	Not Found	Not Found	Not Found	Not Found	Not Found	Not Found
AVANETGAFFFC(+57.02)INGPEIM(+15.99)SK	Not Found	Not Found	Not Found	Not Found	Not Found	Not Found	Not Found	Found	Not Found	Not Found	Not Found	Not Found	Not Found	Not Found	Not Found	Not Found
AVANHTTAAFIR	Not Found	Not Found	Not Found	Not Found	Not Found	Not Found	Not Found	Found	Not Found	Not Found	Not Found	Not Found	Not Found	Not Found	Found	Found
AVANSTSATFLR	Not Found	Found	Found	Found	Not Found	Found	Found	Found	Found	Not Found	Not Found	Found	Found	Not Found	Found	Found
AVASPVLSELAQSFIR	Not Found	Not Found	Not Found	Not Found	Not Found	Not Found	Not Found	Not Found	Not Found	Not Found	Found	Not Found	Not Found	Not Found	Not Found	Not Found
AVATEDAQSYAEK	Not Found	Not Found	Not Found	Not Found	Found	Not Found	Found	Not Found	Found	Not Found	Not Found	Not Found	Found	Not Found	Not Found	Found
AVATPDVM(+15.99)K	Not Found	Not Found	Not Found	Not Found	Not Found	Not Found	Not Found	Not Found	Not Found	Found	Found	Not Found	Not Found	Not Found	Not Found	Not Found
AVAVVVDPIQSVK	Found	Not Found	Not Found	Not Found	Found	Not Found	Found	Not Found	Found	Found	Found	Not Found	Found	Found	Not Found	Found
AVC(+57.02)C(+57.02)M(+15.99)HM(+15.99)GNFDEAETLLLEALNK	Not Found	Not Found	Not Found	Not Found	Not Found	Not Found	Not Found	Not Found	Not Found	Not Found	Found	Not Found	Not Found	Not Found	Not Found	Not Found
AVC(+57.02)M(+15.99)ISNNTAVAEVFSR	Found	Found	Not Found	Not Found	Found	Found	Not Found	Found	Found	Found	Not Found	Not Found	Found	Found	Found	Not Found
AVC(+57.02)M(+15.99)ISNSTAVAEVFSR	Found	Found	Not Found	Found	Found	Found	Found	Not Found	Found	Found	Found	Found	Found	Found	Found	Found
AVC(+57.02)M(+15.99)ISNSTSVAEVFSR	Not Found	Not Found	Not Found	Not Found	Not Found	Not Found	Not Found	Not Found	Not Found	Not Found	Not Found	Not Found	Not Found	Not Found	Found	Not Found
AVC(+57.02)MISNSTAVAEVFSR	Not Found	Not Found	Not Found	Not Found	Not Found	Not Found	Not Found	Not Found	Not Found	Not Found	Not Found	Not Found	Not Found	Not Found	Found	Not Found
AVC(+57.02)TEAGM(+15.99)FALR	Not Found	Not Found	Not Found	Not Found	Not Found	Not Found	Not Found	Not Found	Not Found	Found	Not Found	Not Found	Not Found	Not Found	Not Found	Not Found
AVC(+57.02)VEAGM(+15.99)LALR	Not Found	Not Found	Not Found	Not Found	Not Found	Not Found	Not Found	Not Found	Not Found	Found	Not Found	Not Found	Not Found	Not Found	Not Found	Not Found
AVDDIIEHTFQISSLSSFEYVEPSGK	Not Found	Not Found	Not Found	Not Found	Not Found	Not Found	Not Found	Not Found	Not Found	Not Found	Not Found	Not Found	Not Found	Not Found	Found	Not Found
AVDDNVNVLSM(+15.99)SLGGGVSDYYK	Not Found	Found	Not Found	Not Found	Not Found	Not Found	Not Found	Not Found	Not Found	Found	Not Found	Not Found	Found	Not Found	Not Found	Not Found
AVDFADATYSVDALESEFSSSILR	Found	Found	Found	Not Found	Not Found	Not Found	Not Found	Found	Not Found	Found	Found	Not Found	Not Found	Not Found	Found	Not Found
AVDFSHGGSTAVTAILIDC(+57.02)K	Not Found	Not Found	Not Found	Not Found	Not Found	Not Found	Not Found	Not Found	Not Found	Not Found	Not Found	Not Found	Not Found	Not Found	Found	Not Found
AVDGIFHVLR	Found	Not Found	Found	Not Found	Found	Found	Found	Found	Found	Not Found	Found	Not Found	Not Found	Found	Not Found	Not Found
AVDLLYETALISSGFSPDSPAELGNK	Not Found	Not Found	Not Found	Found	Not Found	Not Found	Found	Not Found	Not Found	Found	Found	Not Found	Not Found	Not Found	Not Found	Found
AVDNSGTVIGIK	Not Found	Found	Found	Found	Found	Not Found	Found	Found	Found	Not Found	Found	Found	Found	Found	Not Found	Found
AVDSALLK	Not Found	Found	Not Found	Found	Not Found	Not Found	Found	Not Found	Not Found	Not Found	Not Found	Not Found	Found	Not Found	Not Found	Not Found
AVDSASAAASGTTPSSK	Found	Found	Not Found	Found	Found	Found	Found	Found	Found	Found	Found	Found	Found	Found	Not Found	Found
AVDSITLNDITNIAQK	Found	Not Found	Found	Not Found	Found	Found	Found	Found	Found	Found	Found	Found	Found	Found	Not Found	Found
AVDTTGAGDSFVGALLTK	Found	Found	Found	Found	Found	Found	Found	Found	Found	Found	Found	Found	Found	Found	Found	Found
AVDVIPLLTPAVM(+15.99)EK	Found	Found	Not Found	Found	Not Found	Not Found	Found	Not Found	Not Found	Found	Not Found	Not Found	Not Found	Found	Not Found	Not Found
AVDVIPLLTPAVMEK	Found	Not Found	Not Found	Found	Not Found	Not Found	Not Found	Not Found	Not Found	Not Found	Not Found	Not Found	Not Found	Not Found	Not Found	Not Found
AVDVLTAM(+15.99)AVPVELSDR	Not Found	Not Found	Found	Found	Found	Found	Found	Not Found	Found	Not Found	Not Found	Not Found	Found	Not Found	Not Found	Found
AVDYLYSGIPEQVEAPPAR	Not Found	Not Found	Not Found	Not Found	Not Found	Not Found	Found	Not Found	Not Found	Not Found	Not Found	Not Found	Not Found	Not Found	Not Found	Not Found
AVDYLYSGIPESAEVAVPVGR	Not Found	Found	Not Found	Not Found	Found	Found	Not Found	Found	Found	Found	Found	Not Found	Not Found	Not Found	Not Found	Found
AVEAAIQNLALLDK	Not Found	Not Found	Not Found	Not Found	Found	Not Found	Not Found	Not Found	Not Found	Not Found	Not Found	Not Found	Not Found	Not Found	Not Found	Not Found
AVEAAIQNLALLDKEIQGK	Not Found	Not Found	Not Found	Not Found	Not Found	Found	Not Found	Not Found	Not Found	Not Found	Not Found	Not Found	Not Found	Not Found	Not Found	Not Found
AVEFAFR	Found	Found	Found	Found	Found	Found	Found	Found	Found	Found	Found	Found	Found	Not Found	Not Found	Found
AVEGGEN(+.98)GSASAVPAQGEK	Not Found	Not Found	Not Found	Not Found	Found	Not Found	Not Found	Not Found	Not Found	Not Found	Not Found	Not Found	Not Found	Found	Not Found	Not Found
AVEGGENGSASAVPAQGEK	Found	Not Found	Not Found	Found	Found	Not Found	Not Found	Not Found	Found	Found	Not Found	Not Found	Not Found	Not Found	Not Found	Found
AVELIASHLR	Not Found	Found	Not Found	Found	Found	Not Found	Not Found	Not Found	Found	Not Found	Found	Found	Found	Not Found	Not Found	Found
AVEM(+15.99)VDENTIC(+57.02)VAAILGSTLNGEFEDVK	Not Found	Not Found	Not Found	Not Found	Found	Not Found	Not Found	Not Found	Found	Not Found	Not Found	Not Found	Not Found	Found	Not Found	Not Found
AVENSPFLEK	Found	Found	Found	Found	Found	Found	Found	Found	Found	Found	Found	Found	Found	Found	Found	Found
AVENVNAIIGPALVGK	Found	Found	Found	Found	Found	Found	Found	Found	Found	Found	Found	Found	Found	Found	Found	Found
AVENVNAIIGPALVGKDPTEQAQIDNYM(+15.99)VQQLDGTVNEWGWC(+57.02)K	Not Found	Not Found	Not Found	Not Found	Not Found	Not Found	Not Found	Not Found	Not Found	Not Found	Not Found	Not Found	Not Found	Not Found	Not Found	Found
AVETGGC(+57.02)PHAAIR	Not Found	Not Found	Not Found	Not Found	Not Found	Not Found	Found	Not Found	Not Found	Found	Not Found	Not Found	Not Found	Not Found	Not Found	Not Found
AVFGEVYPDPVR	Found	Found	Found	Found	Found	Found	Not Found	Found	Found	Found	Found	Found	Found	Found	Found	Not Found
AVFNNLLTLM(+15.99)R	Found	Not Found	Not Found	Not Found	Not Found	Not Found	Not Found	Found	Not Found	Not Found	Not Found	Not Found	Not Found	Not Found	Not Found	Found
AVFPSIVGRPR	Not Found	Not Found	Not Found	Not Found	Not Found	Not Found	Not Found	Not Found	Not Found	Not Found	Not Found	Not Found	Not Found	Not Found	Not Found	Found
AVFPSVVGC(+57.02)TDEM(+15.99)DVDDTTSTEK	Found	Not Found	Not Found	Not Found	Not Found	Not Found	Not Found	Not Found	Not Found	Not Found	Not Found	Not Found	Not Found	Not Found	Not Found	Not Found
AVFVDLEPTVIDEVR	Found	Found	Found	Found	Found	Found	Found	Found	Found	Found	Found	Found	Found	Found	Found	Found
AVGEELGVPIEVYGPEATM(+15.99)TGIC(+57.02)K	Found	Found	Not Found	Not Found	Found	Found	Not Found	Not Found	Not Found	Not Found	Not Found	Not Found	Found	Not Found	Not Found	Found
AVGFSEENGTLGDIYETISESDLVM(+15.99)LLISDSAQADNYEK	Not Found	Not Found	Not Found	Not Found	Not Found	Not Found	Not Found	Not Found	Not Found	Not Found	Not Found	Not Found	Found	Not Found	Not Found	Not Found
AVGGC(+57.02)AIYVSDKPGQHDFNLLK	Not Found	Not Found	Not Found	Found	Not Found	Not Found	Not Found	Found	Found	Found	Not Found	Found	Not Found	Not Found	Not Found	Found
AVGHVVTASPEKPSVDK	Not Found	Not Found	Found	Not Found	Not Found	Not Found	Not Found	Not Found	Not Found	Not Found	Not Found	Not Found	Not Found	Not Found	Not Found	Not Found
AVGIWGC(+57.02)K	Found	Not Found	Not Found	Not Found	Not Found	Found	Found	Found	Found	Found	Found	Not Found	Not Found	Not Found	Not Found	Found
AVGLPTEDDM(+15.99)GNSEVGHNALGAGR	Found	Found	Found	Found	Found	Found	Found	Found	Found	Found	Found	Found	Found	Found	Found	Found
AVGTM(+15.99)LSHEVTK	Not Found	Not Found	Not Found	Not Found	Not Found	Not Found	Not Found	Not Found	Not Found	Not Found	Not Found	Not Found	Found	Not Found	Not Found	Not Found
AVHPIALGK	Found	Not Found	Found	Found	Found	Found	Found	Found	Found	Not Found	Found	Not Found	Not Found	Found	Not Found	Not Found
AVHSANAYGM(+15.99)NDEFSR	Not Found	Found	Found	Not Found	Found	Not Found	Not Found	Not Found	Found	Not Found	Found	Not Found	Found	Not Found	Not Found	Not Found
AVIDLLGM(+15.99)QPC(+57.02)EGTEVVPANLR	Not Found	Not Found	Not Found	Not Found	Not Found	Not Found	Found	Not Found	Found	Not Found	Not Found	Not Found	Not Found	Not Found	Not Found	Not Found
AVILPIIFQALEK	Not Found	Found	Found	Found	Not Found	Found	Not Found	Found	Not Found	Not Found	Found	Found	Not Found	Not Found	Not Found	Found
AVINQVADNYYRPDLK	Not Found	Not Found	Not Found	Not Found	Found	Not Found	Not Found	Not Found	Not Found	Not Found	Not Found	Not Found	Found	Not Found	Not Found	Not Found
AVIPDIPGK	Found	Found	Found	Found	Found	Not Found	Found	Found	Found	Found	Found	Found	Found	Found	Not Found	Not Found
AVITVPAYFNDAQR	Not Found	Not Found	Not Found	Not Found	Not Found	Not Found	Not Found	Found	Not Found	Found	Found	Not Found	Found	Found	Not Found	Not Found
AVIVATNM(+15.99)LESM(+15.99)IVHPTPTR	Not Found	Not Found	Not Found	Not Found	Not Found	Not Found	Not Found	Not Found	Not Found	Not Found	Not Found	Not Found	Not Found	Not Found	Found	Not Found
AVIVLQGR	Not Found	Not Found	Not Found	Not Found	Found	Not Found	Found	Not Found	Not Found	Found	Found	Not Found	Not Found	Found	Found	Not Found
AVKPVLVGGPK	Not Found	Found	Found	Found	Not Found	Found	Not Found	Found	Not Found	Not Found	Found	Not Found	Not Found	Not Found	Not Found	Found
AVLASSGFQADVK	Found	Found	Found	Found	Not Found	Found	Not Found	Found	Not Found	Found	Not Found	Found	Found	Not Found	Found	Not Found
AVLDAATVAGLHPLR	Not Found	Found	Found	Found	Found	Not Found	Not Found	Found	Found	Found	Found	Found	Found	Not Found	Found	Found
AVLEVEYFGEVGTGLGPTLEFYTLLSHELQR	Not Found	Not Found	Found	Not Found	Not Found	Not Found	Not Found	Not Found	Not Found	Not Found	Not Found	Not Found	Not Found	Not Found	Not Found	Not Found
AVLFVPPK	Not Found	Found	Found	Found	Found	Not Found	Not Found	Found	Found	Found	Found	Found	Found	Not Found	Not Found	Found
AVLHPTGPLFDQETQTLKPR	Found	Not Found	Not Found	Not Found	Not Found	Not Found	Not Found	Not Found	Not Found	Not Found	Not Found	Not Found	Not Found	Not Found	Not Found	Not Found
AVLM(+15.99)DLEPGTM(+15.99)DSIR	Found	Found	Found	Found	Found	Found	Found	Found	Found	Found	Not Found	Found	Found	Found	Found	Found
AVLM(+15.99)DLEPGTM(+15.99)DSVR	Not Found	Not Found	Not Found	Not Found	Found	Not Found	Not Found	Not Found	Not Found	Not Found	Not Found	Found	Not Found	Not Found	Not Found	Not Found
AVLM(+15.99)DLEPGVM(+15.99)DSIR	Not Found	Not Found	Found	Found	Found	Found	Found	Not Found	Found	Found	Found	Found	Found	Not Found	Not Found	Not Found
AVLNPM(+15.99)AAM(+15.99)FGGIVAQEVLK	Not Found	Not Found	Not Found	Not Found	Not Found	Not Found	Not Found	Not Found	Not Found	Found	Not Found	Not Found	Not Found	Not Found	Not Found	Found
AVLSLPASK	Not Found	Not Found	Not Found	Not Found	Not Found	Not Found	Not Found	Found	Not Found	Not Found	Not Found	Found	Not Found	Not Found	Not Found	Not Found
AVLVDLEPGTM(+15.99)DSLR	Not Found	Found	Found	Not Found	Found	Found	Found	Found	Found	Not Found	Not Found	Found	Found	Not Found	Not Found	Found
AVLVENIFFDFLK	Not Found	Not Found	Not Found	Not Found	Not Found	Not Found	Not Found	Not Found	Not Found	Not Found	Not Found	Not Found	Not Found	Found	Not Found	Not Found
AVLVGGGYIGLELGAALK	Not Found	Not Found	Not Found	Not Found	Not Found	Not Found	Not Found	Not Found	Not Found	Not Found	Not Found	Not Found	Not Found	Found	Not Found	Not Found
AVLWLEEYLC(+57.02)R	Not Found	Not Found	Not Found	Not Found	Not Found	Not Found	Not Found	Not Found	Not Found	Not Found	Not Found	Not Found	Not Found	Not Found	Found	Not Found
AVM(+15.99)EAVGSC(+57.02)LTNK	Found	Found	Found	Found	Found	Found	Found	Found	Found	Found	Found	Not Found	Found	Found	Found	Not Found
AVNAPLLLR	Not Found	Not Found	Not Found	Not Found	Not Found	Not Found	Found	Found	Not Found	Found	Found	Not Found	Not Found	Found	Found	Not Found
AVPLALGLLC(+57.02)ISNPK	Found	Found	Found	Found	Found	Found	Found	Found	Found	Found	Found	Found	Found	Found	Found	Found
AVPYYLR	Not Found	Not Found	Not Found	Not Found	Not Found	Not Found	Not Found	Not Found	Not Found	Not Found	Not Found	Found	Not Found	Not Found	Not Found	Not Found
AVQGNVGQVLEQK	Not Found	Not Found	Not Found	Not Found	Not Found	Not Found	Not Found	Not Found	Not Found	Found	Found	Not Found	Not Found	Found	Not Found	Found
AVQNLQVGDGFGEGVAQGPLINEAAVQK	Found	Found	Not Found	Found	Found	Found	Found	Not Found	Not Found	Found	Not Found	Not Found	Not Found	Not Found	Not Found	Not Found
AVQTSINC(+57.02)LATLLK	Not Found	Not Found	Not Found	Found	Not Found	Not Found	Found	Found	Not Found	Found	Not Found	Not Found	Not Found	Found	Not Found	Not Found
AVRPIIEGR	Not Found	Not Found	Found	Not Found	Not Found	Not Found	Not Found	Found	Not Found	Not Found	Not Found	Not Found	Not Found	Not Found	Not Found	Not Found
AVSDLALGSTIPAPDM(+15.99)VDSAPGSEETISK	Not Found	Not Found	Not Found	Found	Not Found	Not Found	Not Found	Not Found	Not Found	Not Found	Not Found	Not Found	Not Found	Not Found	Not Found	Not Found
AVSLLAPVM(+15.99)GSEITC(+57.02)TK	Not Found	Found	Not Found	Not Found	Found	Not Found	Found	Found	Not Found	Not Found	Found	Not Found	Found	Not Found	Not Found	Not Found
AVTAATNYN(+.98)NR	Not Found	Not Found	Not Found	Not Found	Not Found	Not Found	Not Found	Found	Not Found	Not Found	Not Found	Not Found	Not Found	Not Found	Not Found	Not Found
AVTDIVDGEKPTAEEFLQNLATVSAALDQAVTK	Found	Not Found	Not Found	Found	Not Found	Not Found	Not Found	Found	Found	Not Found	Found	Not Found	Found	Found	Not Found	Not Found
AVTEEIILPATR	Not Found	Not Found	Not Found	Not Found	Not Found	Not Found	Not Found	Not Found	Not Found	Found	Not Found	Not Found	Not Found	Not Found	Not Found	Not Found
AVTITLNVQK	Not Found	Not Found	Not Found	Not Found	Not Found	Not Found	Not Found	Found	Not Found	Not Found	Not Found	Not Found	Not Found	Not Found	Not Found	Not Found
AVTNQVADNYYRPDLK	Found	Found	Found	Found	Found	Found	Found	Found	Found	Found	Found	Found	Found	Found	Not Found	Found
AVTVFGFR	Found	Not Found	Found	Not Found	Found	Not Found	Not Found	Found	Found	Not Found	Found	Not Found	Found	Not Found	Found	Found
AVVAVADLER	Found	Found	Found	Found	Found	Found	Found	Found	Found	Found	Not Found	Not Found	Not Found	Not Found	Found	Not Found
AVVESLPVGSHLATHPR	Not Found	Not Found	Not Found	Not Found	Not Found	Not Found	Not Found	Found	Not Found	Not Found	Not Found	Not Found	Not Found	Not Found	Not Found	Not Found
AVVGEEALSSEDLLYLEFLDK	Not Found	Found	Found	Found	Not Found	Found	Not Found	Found	Found	Found	Not Found	Found	Found	Found	Found	Found
AVVIYVPFR	Not Found	Not Found	Not Found	Not Found	Not Found	Not Found	Not Found	Not Found	Not Found	Not Found	Not Found	Found	Not Found	Not Found	Found	Not Found
AVVQVFEGTSGIDNK	Found	Found	Not Found	Found	Found	Found	Found	Found	Found	Found	Found	Found	Found	Found	Found	Found
AVVSEHREELDR	Found	Found	Not Found	Not Found	Not Found	Found	Not Found	Not Found	Not Found	Found	Found	Found	Found	Not Found	Not Found	Found
AVVSTAAPGQASGGVK	Found	Found	Found	Found	Found	Found	Found	Not Found	Found	Not Found	Found	Not Found	Found	Not Found	Found	Not Found
AVVTPLKN(+.98)PAWL	Not Found	Not Found	Not Found	Not Found	Not Found	Found	Not Found	Not Found	Not Found	Not Found	Not Found	Not Found	Not Found	Not Found	Not Found	Not Found
AVVTVPAYFNDSQR	Found	Not Found	Found	Found	Found	Found	Found	Found	Found	Found	Found	Found	Not Found	Found	Not Found	Not Found
AVVVHGDPDDLGK	Found	Found	Found	Found	Found	Found	Found	Not Found	Found	Found	Found	Found	Found	Found	Found	Found
AVYAHWVPEDR	Found	Found	Found	Not Found	Found	Found	Found	Found	Not Found	Found	Found	Found	Found	Not Found	Found	Found
AVYFPFETFK	Not Found	Not Found	Not Found	Found	Found	Not Found	Not Found	Not Found	Not Found	Found	Not Found	Not Found	Not Found	Not Found	Not Found	Found
AVYIAPIESLAK	Not Found	Found	Found	Not Found	Not Found	Found	Found	Not Found	Not Found	Not Found	Found	Found	Found	Not Found	Not Found	Found
AVYYDPETGKEDPSK	Found	Found	Found	Found	Found	Found	Found	Found	Found	Found	Found	Found	Found	Found	Found	Found
AWAGKDENIPK	Not Found	Found	Found	Not Found	Found	Found	Found	Found	Found	Found	Found	Found	Found	Not Found	Not Found	Found
AWEDDPNSVDESWDNFFR	Found	Found	Found	Not Found	Not Found	Not Found	Not Found	Not Found	Not Found	Not Found	Not Found	Found	Not Found	Not Found	Not Found	Not Found
AWGDEEDDDVVESGDSSSAPSEYLESLK	Not Found	Not Found	Not Found	Not Found	Not Found	Not Found	Not Found	Not Found	Not Found	Found	Not Found	Not Found	Not Found	Not Found	Not Found	Not Found
AWLNLLENK	Found	Found	Found	Found	Found	Found	Found	Found	Found	Not Found	Found	Found	Found	Found	Not Found	Found
AWLSLGIK	Not Found	Not Found	Not Found	Not Found	Not Found	Not Found	Not Found	Not Found	Not Found	Found	Not Found	Not Found	Not Found	Not Found	Not Found	Not Found
AWQILDQIPGR	Not Found	Not Found	Found	Not Found	Not Found	Not Found	Found	Found	Not Found	Found	Not Found	Found	Not Found	Not Found	Not Found	Not Found
AWYQTM(+15.99)ISDSDYTEFDNFSK	Found	Found	Not Found	Not Found	Found	Found	Found	Found	Not Found	Found	Not Found	Not Found	Not Found	Not Found	Found	Found
AWYQTM(+15.99)ISDSDYTEFENFSK	Found	Found	Not Found	Not Found	Not Found	Found	Not Found	Not Found	Found	Found	Not Found	Not Found	Not Found	Found	Not Found	Found
AYADAVPSWDSIVIAYEPVWAIGTGK	Found	Not Found	Found	Found	Found	Found	Not Found	Not Found	Found	Found	Found	Found	Found	Not Found	Not Found	Not Found
AYC(+57.02)PPLIVEGNPC(+57.02)LEYIK	Found	Not Found	Not Found	Not Found	Not Found	Not Found	Not Found	Not Found	Not Found	Not Found	Not Found	Not Found	Not Found	Not Found	Not Found	Not Found
AYEAATSSAESELPPTHPIR	Found	Found	Found	Found	Found	Found	Found	Found	Found	Not Found	Found	Found	Found	Found	Not Found	Found
AYEGVPPPYDK	Found	Found	Found	Found	Found	Found	Found	Found	Found	Found	Found	Found	Found	Found	Found	Found
AYELGLATR	Found	Found	Found	Found	Found	Found	Found	Found	Found	Found	Found	Found	Found	Found	Found	Found
AYEPILLLGR	Found	Found	Found	Found	Found	Found	Found	Found	Found	Found	Found	Found	Found	Found	Found	Found
AYFM(+15.99)HC(+57.02)LPAER	Not Found	Not Found	Not Found	Not Found	Not Found	Not Found	Not Found	Not Found	Not Found	Not Found	Not Found	Not Found	Not Found	Not Found	Not Found	Found
AYFSATSAHTC(+57.02)TGDGNAM(+15.99)VAR	Not Found	Not Found	Not Found	Not Found	Found	Not Found	Not Found	Not Found	Not Found	Not Found	Not Found	Not Found	Not Found	Not Found	Not Found	Not Found
AYGGVLSGGAVR	Not Found	Not Found	Not Found	Found	Not Found	Not Found	Not Found	Not Found	Not Found	Found	Not Found	Not Found	Not Found	Not Found	Not Found	Not Found
AYGGVLSGSAVR	Not Found	Found	Not Found	Not Found	Not Found	Not Found	Not Found	Not Found	Not Found	Found	Not Found	Found	Not Found	Not Found	Not Found	Not Found
AYGHC(+57.02)LVAGIK	Found	Found	Found	Found	Not Found	Not Found	Not Found	Found	Found	Found	Found	Found	Found	Not Found	Not Found	Found
AYGIHLGTEM(+15.99)C(+57.02)K	Not Found	Found	Not Found	Not Found	Not Found	Not Found	Found	Not Found	Not Found	Not Found	Not Found	Not Found	Not Found	Not Found	Not Found	Not Found
AYHEQLSVAEITNSAFEPSSM(+15.99)M(+15.99)VK	Found	Found	Not Found	Found	Found	Found	Found	Not Found	Found	Found	Found	Found	Found	Found	Found	Found
AYHEQLSVPEITNAVFDPSSM(+15.99)M(+15.99)VK	Found	Not Found	Not Found	Found	Not Found	Found	Found	Not Found	Not Found	Not Found	Found	Not Found	Found	Found	Not Found	Found
AYHEQLSVPEITNAVFEPSSM(+15.99)M(+15.99)AK	Not Found	Found	Not Found	Not Found	Found	Not Found	Not Found	Not Found	Not Found	Not Found	Found	Not Found	Not Found	Not Found	Not Found	Found
AYIEFFC(+57.02)SR	Not Found	Not Found	Not Found	Not Found	Not Found	Not Found	Not Found	Not Found	Found	Not Found	Not Found	Not Found	Not Found	Not Found	Not Found	Not Found
AYLFPESPAR	Found	Not Found	Not Found	Found	Not Found	Not Found	Not Found	Found	Not Found	Not Found	Not Found	Found	Not Found	Not Found	Found	Not Found
AYLIGEVAEGEGVR	Not Found	Not Found	Not Found	Not Found	Not Found	Not Found	Not Found	Not Found	Not Found	Not Found	Not Found	Not Found	Not Found	Not Found	Found	Not Found
AYLPVIESFGFSSTLR	Found	Found	Found	Found	Not Found	Found	Found	Found	Found	Found	Found	Found	Found	Found	Found	Found
AYQEQVLSNC(+57.02)SK	Not Found	Not Found	Not Found	Found	Not Found	Not Found	Found	Not Found	Not Found	Not Found	Not Found	Not Found	Not Found	Not Found	Not Found	Found
AYSASYYPC(+57.02)M(+15.99)DILYEC(+57.02)YEDVASGSEIR	Found	Found	Found	Not Found	Found	Found	Not Found	Found	Not Found	Found	Found	Found	Not Found	Not Found	Found	Found
AYSFGGEFSPR	Found	Found	Found	Found	Found	Found	Found	Found	Found	Found	Found	Found	Found	Found	Found	Found
AYSFTLEEDTTNFGSYEK	Not Found	Found	Found	Found	Not Found	Not Found	Not Found	Not Found	Found	Not Found	Not Found	Found	Not Found	Not Found	Not Found	Not Found
AYVLNSAGEEVAYGQTTDAK	Not Found	Not Found	Not Found	Not Found	Not Found	Not Found	Found	Not Found	Not Found	Not Found	Not Found	Not Found	Not Found	Not Found	Not Found	Found
AYVPVEDIVDGEEVDK	Found	Not Found	Found	Not Found	Found	Found	Found	Found	Not Found	Not Found	Found	Found	Not Found	Found	Not Found	Not Found
AYVPVEDIVDGEEVDKWVPILDENQNPIEEESK	Found	Not Found	Not Found	Not Found	Not Found	Not Found	Not Found	Not Found	Found	Not Found	Found	Not Found	Found	Not Found	Not Found	Found
AYVQFQSSTR	Not Found	Not Found	Not Found	Not Found	Not Found	Not Found	Not Found	Found	Not Found	Not Found	Not Found	Not Found	Not Found	Not Found	Not Found	Not Found
AYYEEFSSLDQK	Not Found	Not Found	Not Found	Not Found	Not Found	Not Found	Not Found	Not Found	Found	Not Found	Not Found	Not Found	Not Found	Not Found	Not Found	Not Found
AYYETM(+15.99)ADTDLK	Not Found	Not Found	Not Found	Not Found	Not Found	Not Found	Not Found	Not Found	Not Found	Found	Not Found	Not Found	Not Found	Not Found	Not Found	Not Found
AYYETM(+15.99)ADTDLKK	Found	Found	Found	Found	Found	Found	Found	Found	Found	Found	Found	Found	Found	Not Found	Not Found	Found
C(+57.02)AEAVPLDAWVPEEDIVPLC(+57.02)GAILEAFR	Not Found	Found	Not Found	Not Found	Not Found	Found	Not Found	Found	Found	Found	Found	Found	Not Found	Not Found	Not Found	Not Found
C(+57.02)ALVYGQM(+15.99)NEPPGAR	Found	Found	Found	Found	Found	Found	Found	Found	Found	Found	Found	Found	Found	Found	Found	Found
C(+57.02)ANIFEALVGTLR	Not Found	Not Found	Not Found	Not Found	Not Found	Found	Not Found	Not Found	Found	Not Found	Not Found	Not Found	Not Found	Not Found	Not Found	Not Found
C(+57.02)AQLAQFDEELYK	Found	Not Found	Not Found	Not Found	Found	Found	Not Found	Not Found	Not Found	Found	Not Found	Not Found	Not Found	Found	Not Found	Not Found
C(+57.02)ASAAIC(+57.02)FVAFLPDILDSK	Not Found	Not Found	Not Found	Not Found	Not Found	Not Found	Not Found	Found	Not Found	Not Found	Not Found	Not Found	Not Found	Found	Not Found	Not Found
C(+57.02)ATITPDEAR	Found	Found	Found	Found	Found	Found	Found	Found	Found	Found	Found	Found	Found	Found	Found	Found
C(+57.02)C(+57.02)LEHAASVAK	Found	Found	Found	Found	Found	Found	Found	Found	Found	Found	Found	Found	Found	Not Found	Not Found	Found
C(+57.02)DLLDM(+15.99)PAVGQLEK	Not Found	Not Found	Not Found	Found	Not Found	Not Found	Not Found	Not Found	Not Found	Not Found	Not Found	Not Found	Not Found	Not Found	Not Found	Found
C(+57.02)DLQDSVAIDSQDTK	Found	Not Found	Not Found	Not Found	Not Found	Not Found	Found	Not Found	Not Found	Not Found	Not Found	Not Found	Not Found	Not Found	Not Found	Not Found
C(+57.02)DPAGHFFGHK	Not Found	Not Found	Not Found	Not Found	Not Found	Found	Not Found	Found	Not Found	Not Found	Not Found	Not Found	Not Found	Not Found	Not Found	Not Found
C(+57.02)DVAIVDDGKLDTESDSGEFWVLFGGFAPIGK	Not Found	Not Found	Not Found	Not Found	Not Found	Not Found	Not Found	Not Found	Not Found	Not Found	Not Found	Not Found	Not Found	Not Found	Found	Not Found
C(+57.02)DVIASGIVNAAK	Not Found	Not Found	Not Found	Not Found	Not Found	Not Found	Not Found	Found	Not Found	Not Found	Not Found	Not Found	Not Found	Not Found	Not Found	Not Found
C(+57.02)DVLVINTPLTDK	Not Found	Not Found	Not Found	Not Found	Found	Not Found	Not Found	Not Found	Not Found	Not Found	Not Found	Not Found	Not Found	Not Found	Not Found	Not Found
C(+57.02)EEIC(+57.02)ISGGLVR	Not Found	Not Found	Not Found	Not Found	Not Found	Not Found	Not Found	Found	Not Found	Not Found	Found	Not Found	Not Found	Not Found	Not Found	Not Found
C(+57.02)ELEDPLILIHEK	Found	Found	Found	Found	Found	Found	Found	Found	Found	Found	Found	Found	Found	Found	Not Found	Found
C(+57.02)ELENPFILIHEK	Found	Found	Not Found	Not Found	Not Found	Not Found	Not Found	Not Found	Not Found	Not Found	Found	Not Found	Found	Not Found	Not Found	Found
C(+57.02)ENTAM(+15.99)LGER	Not Found	Not Found	Found	Not Found	Not Found	Not Found	Not Found	Not Found	Found	Found	Not Found	Not Found	Found	Not Found	Not Found	Found
C(+57.02)EQSM(+15.99)DGPGLLSFVDTYTGK	Found	Not Found	Not Found	Found	Found	Found	Found	Found	Not Found	Not Found	Found	Not Found	Not Found	Not Found	Not Found	Not Found
C(+57.02)EYLADAIIDSFHNVR	Found	Found	Not Found	Found	Found	Found	Found	Found	Found	Found	Found	Found	Found	Not Found	Found	Found
C(+57.02)FAALEDELVTSGFDNK	Found	Not Found	Not Found	Not Found	Not Found	Not Found	Found	Not Found	Not Found	Not Found	Not Found	Not Found	Not Found	Not Found	Not Found	Not Found
C(+57.02)FFFTGR	Not Found	Not Found	Not Found	Not Found	Not Found	Not Found	Found	Not Found	Not Found	Not Found	Not Found	Found	Not Found	Not Found	Not Found	Not Found
C(+57.02)FGFVNFENADDAAR	Found	Found	Not Found	Found	Found	Found	Found	Found	Found	Found	Found	Found	Found	Found	Not Found	Found
C(+57.02)FGYM(+15.99)VSK	Found	Found	Found	Found	Found	Found	Found	Found	Found	Found	Found	Found	Found	Not Found	Not Found	Found
C(+57.02)FLELQVDGEEAYQTFQR	Not Found	Not Found	Found	Not Found	Not Found	Not Found	Not Found	Found	Not Found	Found	Not Found	Found	Not Found	Found	Found	Not Found
C(+57.02)FQTVTC(+57.02)YQAIVNDLDGAHELIDTAISTALK	Not Found	Not Found	Not Found	Not Found	Not Found	Not Found	Not Found	Not Found	Not Found	Not Found	Not Found	Not Found	Not Found	Found	Not Found	Not Found
C(+57.02)FSVAC(+57.02)LLHSK	Found	Not Found	Not Found	Found	Not Found	Found	Not Found	Not Found	Not Found	Not Found	Not Found	Not Found	Not Found	Not Found	Not Found	Not Found
C(+57.02)FVGGLAWATDSNSLEK	Found	Found	Not Found	Not Found	Found	Found	Not Found	Not Found	Not Found	Found	Not Found	Found	Not Found	Not Found	Not Found	Not Found
C(+57.02)GAAPIAAM(+15.99)M(+15.99)TVK	Not Found	Not Found	Found	Not Found	Found	Found	Not Found	Not Found	Not Found	Not Found	Found	Not Found	Found	Not Found	Not Found	Not Found
C(+57.02)GFEGYQDTLYVHSQR	Not Found	Found	Not Found	Not Found	Not Found	Not Found	Not Found	Not Found	Not Found	Not Found	Not Found	Not Found	Not Found	Not Found	Not Found	Not Found
C(+57.02)GFEGYQDTLYVYAER	Not Found	Not Found	Not Found	Not Found	Not Found	Not Found	Not Found	Not Found	Not Found	Not Found	Not Found	Not Found	Not Found	Found	Not Found	Not Found
C(+57.02)GHSNQLRPK	Not Found	Not Found	Not Found	Not Found	Not Found	Not Found	Not Found	Not Found	Found	Not Found	Not Found	Not Found	Not Found	Not Found	Not Found	Not Found
C(+57.02)GINYQPPSVVPGGDLAK	Found	Found	Found	Found	Found	Found	Found	Found	Found	Found	Found	Found	Found	Found	Found	Found
C(+57.02)GINYQPPTVVPGGDLAK	Not Found	Not Found	Not Found	Not Found	Found	Not Found	Not Found	Not Found	Not Found	Not Found	Not Found	Not Found	Not Found	Not Found	Not Found	Not Found
C(+57.02)GINYQPPTVVPGGDLALVQR	Found	Found	Found	Found	Found	Not Found	Found	Not Found	Found	Not Found	Not Found	Not Found	Not Found	Not Found	Not Found	Found
C(+57.02)GINYQPPTVVPGGDLAR	Found	Found	Found	Found	Found	Found	Found	Found	Found	Found	Found	Found	Found	Found	Found	Found
C(+57.02)GLPTNFDSTYC(+57.02)YALGYGAGALLQSGK	Found	Found	Not Found	Found	Found	Found	Found	Found	Found	Found	Found	Found	Found	Found	Found	Found
C(+57.02)GPEGLTTQEGENR	Not Found	Not Found	Not Found	Not Found	Found	Not Found	Not Found	Not Found	Not Found	Found	Not Found	Not Found	Not Found	Not Found	Not Found	Not Found
C(+57.02)GQFGLC(+57.02)EENQC(+57.02)VAC(+57.02)PTEK	Not Found	Found	Not Found	Found	Not Found	Not Found	Found	Found	Not Found	Found	Not Found	Not Found	Not Found	Not Found	Not Found	Not Found
C(+57.02)GTDLDHGVNVVGYGSEGGVDYWIVR	Found	Not Found	Not Found	Not Found	Found	Found	Not Found	Not Found	Not Found	Found	Not Found	Not Found	Found	Not Found	Found	Not Found
C(+57.02)GTHGSVPVGR	Not Found	Not Found	Not Found	Not Found	Not Found	Not Found	Not Found	Found	Not Found	Not Found	Not Found	Not Found	Not Found	Not Found	Not Found	Not Found
C(+57.02)GWLDIVALK	Found	Found	Not Found	Not Found	Found	Found	Not Found	Not Found	Found	Found	Found	Not Found	Found	Found	Not Found	Not Found
C(+57.02)HAPEDIEM(+15.99)IYK	Not Found	Found	Not Found	Not Found	Not Found	Not Found	Found	Not Found	Not Found	Not Found	Found	Not Found	Not Found	Not Found	Found	Not Found
C(+57.02)HFVGIDIFTAK	Found	Found	Found	Found	Not Found	Found	Found	Not Found	Found	Found	Not Found	Found	Not Found	Found	Found	Found
C(+57.02)IELDPTFVK	Not Found	Not Found	Not Found	Not Found	Not Found	Not Found	Not Found	Found	Not Found	Not Found	Not Found	Not Found	Found	Not Found	Not Found	Found
C(+57.02)IPFPQM(+15.99)LDSSQSLLPADQLK	Not Found	Not Found	Not Found	Not Found	Not Found	Not Found	Not Found	Not Found	Not Found	Not Found	Not Found	Not Found	Not Found	Not Found	Not Found	Found
C(+57.02)ITSLPFLR	Found	Not Found	Not Found	Found	Found	Found	Found	Found	Found	Found	Found	Found	Found	Found	Not Found	Found
C(+57.02)IVQVSYAIGVPEPLSVFVDTYK	Not Found	Not Found	Found	Not Found	Not Found	Not Found	Not Found	Found	Not Found	Found	Not Found	Found	Found	Found	Found	Not Found
C(+57.02)KDSNSQHAQEALR	Not Found	Not Found	Not Found	Not Found	Not Found	Not Found	Not Found	Not Found	Not Found	Not Found	Not Found	Not Found	Found	Not Found	Not Found	Found
C(+57.02)LDLLGLK	Not Found	Not Found	Not Found	Not Found	Found	Not Found	Found	Not Found	Not Found	Found	Not Found	Not Found	Not Found	Not Found	Not Found	Not Found
C(+57.02)LELFFEIAENK	Not Found	Not Found	Not Found	Not Found	Not Found	Not Found	Not Found	Not Found	Not Found	Not Found	Not Found	Not Found	Not Found	Found	Not Found	Not Found
C(+57.02)LELFFEIAENKEDYNK	Not Found	Not Found	Found	Not Found	Not Found	Not Found	Not Found	Found	Not Found	Not Found	Not Found	Not Found	Not Found	Found	Found	Not Found
C(+57.02)LFTLLGHLDYIR	Not Found	Not Found	Not Found	Not Found	Not Found	Not Found	Not Found	Not Found	Not Found	Not Found	Not Found	Not Found	Not Found	Not Found	Found	Not Found
C(+57.02)LGYFYQTK	Not Found	Not Found	Found	Found	Not Found	Not Found	Not Found	Found	Not Found	Not Found	Not Found	Not Found	Not Found	Found	Not Found	Found
C(+57.02)LSVIAPLLVTEDEK	Not Found	Not Found	Not Found	Not Found	Not Found	Not Found	Not Found	Found	Not Found	Not Found	Not Found	Not Found	Not Found	Not Found	Not Found	Not Found
C(+57.02)LVAEGWGPVFATK	Not Found	Found	Found	Not Found	Found	Found	Not Found	Not Found	Found	Not Found	Found	Not Found	Not Found	Not Found	Not Found	Not Found
C(+57.02)M(+15.99)FFSDR	Found	Found	Found	Found	Found	Found	Found	Found	Found	Found	Found	Found	Found	Found	Found	Found
C(+57.02)M(+15.99)VPLFR	Not Found	Not Found	Not Found	Found	Not Found	Not Found	Not Found	Not Found	Not Found	Not Found	Not Found	Not Found	Found	Not Found	Not Found	Not Found
C(+57.02)NM(+15.99)AGKPAVVTR	Not Found	Not Found	Not Found	Not Found	Not Found	Not Found	Not Found	Not Found	Not Found	Not Found	Not Found	Not Found	Not Found	Not Found	Found	Found
C(+57.02)NM(+15.99)QIDPAK	Found	Found	Found	Found	Found	Found	Found	Found	Found	Found	Found	Found	Found	Found	Found	Found
C(+57.02)NTQM(+15.99)VIPHLTENYGASR	Not Found	Not Found	Not Found	Not Found	Not Found	Found	Not Found	Not Found	Not Found	Not Found	Not Found	Not Found	Not Found	Not Found	Not Found	Not Found
C(+57.02)PEVLFQPSLIGM(+15.99)EAAGIHETTYNSIM(+15.99)K	Found	Found	Found	Found	Found	Found	Found	Found	Found	Found	Found	Found	Found	Found	Found	Found
C(+57.02)PEVLFQPSLIGMEAAGIHETTYNSIM(+15.99)K	Found	Not Found	Not Found	Not Found	Not Found	Not Found	Found	Not Found	Not Found	Not Found	Not Found	Not Found	Not Found	Not Found	Found	Not Found
C(+57.02)PFEAIQIINLPK	Found	Found	Found	Found	Found	Found	Found	Not Found	Found	Found	Not Found	Found	Found	Not Found	Not Found	Found
C(+57.02)PFTGTVSIR	Found	Found	Found	Found	Found	Not Found	Found	Found	Found	Not Found	Found	Found	Found	Not Found	Not Found	Found
C(+57.02)PLNVVQEQLEVM(+15.99)NGFPTTFHPVNPK	Not Found	Found	Found	Found	Found	Found	Not Found	Not Found	Found	Found	Found	Not Found	Found	Not Found	Not Found	Found
C(+57.02)PNPADPSITVEM(+15.99)DPR	Not Found	Found	Not Found	Not Found	Found	Found	Found	Not Found	Not Found	Not Found	Not Found	Found	Found	Not Found	Not Found	Not Found
C(+57.02)PSAVLAVLDSLVDPLQK	Found	Found	Not Found	Found	Not Found	Found	Not Found	Found	Found	Not Found	Found	Not Found	Found	Not Found	Not Found	Found
C(+57.02)PTPTPDPN(+.98)GVLYSR	Found	Not Found	Not Found	Not Found	Not Found	Found	Not Found	Not Found	Not Found	Not Found	Found	Not Found	Not Found	Not Found	Not Found	Not Found
C(+57.02)PTPTPDPNGVLYSR	Not Found	Not Found	Not Found	Found	Found	Found	Found	Not Found	Not Found	Not Found	Not Found	Not Found	Not Found	Not Found	Found	Found
C(+57.02)PVTGEPLSIDDIVPIK	Not Found	Not Found	Found	Not Found	Found	Found	Not Found	Not Found	Not Found	Found	Not Found	Found	Found	Not Found	Not Found	Not Found
C(+57.02)QGGANAGHTIYNAEGK	Not Found	Not Found	Not Found	Not Found	Not Found	Found	Not Found	Not Found	Not Found	Found	Found	Not Found	Found	Not Found	Not Found	Found
C(+57.02)SGDYAIVISHNPDNDTSR	Found	Found	Found	Found	Found	Found	Found	Found	Found	Found	Found	Found	Not Found	Found	Not Found	Found
C(+57.02)SWLVVK	Found	Not Found	Not Found	Not Found	Found	Not Found	Not Found	Found	Not Found	Not Found	Not Found	Not Found	Not Found	Not Found	Not Found	Not Found
C(+57.02)TILPQEDKIPAIVSR	Not Found	Not Found	Not Found	Not Found	Not Found	Not Found	Not Found	Not Found	Not Found	Not Found	Not Found	Not Found	Not Found	Not Found	Not Found	Found
C(+57.02)TILPQEDKIPAVISR	Not Found	Not Found	Not Found	Not Found	Not Found	Not Found	Not Found	Not Found	Not Found	Not Found	Found	Not Found	Not Found	Not Found	Not Found	Not Found
C(+57.02)TSNQNVC(+57.02)PYEM(+15.99)R	Not Found	Found	Not Found	Found	Not Found	Found	Not Found	Not Found	Found	Not Found	Not Found	Found	Not Found	Not Found	Not Found	Not Found
C(+57.02)TVFPLVQNQQYEQVAK	Not Found	Found	Found	Not Found	Not Found	Found	Not Found	Not Found	Found	Found	Not Found	Not Found	Found	Found	Not Found	Not Found
C(+57.02)TVQVYPK	Not Found	Not Found	Not Found	Not Found	Not Found	Not Found	Not Found	Not Found	Not Found	Found	Not Found	Not Found	Not Found	Not Found	Not Found	Not Found
C(+57.02)VATLLHEM(+15.99)K	Found	Found	Not Found	Found	Not Found	Not Found	Found	Found	Found	Found	Found	Found	Not Found	Not Found	Not Found	Not Found
C(+57.02)VEPLVSLLVTEFSPAQQSVVR	Not Found	Not Found	Not Found	Found	Not Found	Found	Not Found	Not Found	Not Found	Not Found	Found	Not Found	Not Found	Not Found	Not Found	Not Found
C(+57.02)VESIVFSSFNPPPSYR	Not Found	Not Found	Not Found	Not Found	Not Found	Found	Not Found	Not Found	Not Found	Not Found	Not Found	Found	Not Found	Not Found	Not Found	Not Found
C(+57.02)VFFSHR	Found	Not Found	Found	Not Found	Found	Found	Found	Not Found	Not Found	Not Found	Not Found	Not Found	Not Found	Not Found	Found	Not Found
C(+57.02)VKPPIIYGDVSRPK	Found	Found	Found	Found	Found	Found	Found	Found	Found	Found	Found	Found	Found	Not Found	Found	Found
C(+57.02)VVPLAASIAPIR	Not Found	Not Found	Not Found	Not Found	Found	Not Found	Not Found	Not Found	Not Found	Found	Not Found	Not Found	Not Found	Not Found	Not Found	Not Found
C(+57.02)WEDIFDAIK	Not Found	Not Found	Not Found	Not Found	Not Found	Found	Not Found	Not Found	Not Found	Not Found	Not Found	Not Found	Not Found	Not Found	Not Found	Not Found
C(+57.02)YEC(+57.02)GEPGHFAR	Not Found	Not Found	Not Found	Not Found	Found	Not Found	Not Found	Not Found	Not Found	Found	Not Found	Not Found	Not Found	Not Found	Not Found	Not Found
C(+57.02)YIELSK	Not Found	Not Found	Not Found	Not Found	Found	Not Found	Not Found	Not Found	Not Found	Not Found	Not Found	Not Found	Not Found	Not Found	Not Found	Found
C(+57.02)YLLDC(+57.02)GAEIFVWVGR	Not Found	Not Found	Not Found	Not Found	Not Found	Not Found	Not Found	Not Found	Not Found	Not Found	Not Found	Not Found	Not Found	Found	Not Found	Not Found
C(+57.02)YLLDC(+57.02)GSEVFVWVGR	Not Found	Not Found	Not Found	Not Found	Not Found	Not Found	Not Found	Not Found	Not Found	Not Found	Not Found	Not Found	Not Found	Found	Found	Not Found
C(+57.02)YPVVSEEYQK	Found	Found	Found	Found	Found	Found	Found	Found	Found	Found	Found	Found	Found	Found	Found	Found
DAAASLISLLDK	Found	Found	Found	Found	Found	Found	Found	Found	Found	Found	Found	Found	Not Found	Not Found	Not Found	Found
DAAEM(+15.99)M(+15.99)FVGSTLPLLPIISWDEEPIGDGR	Not Found	Not Found	Not Found	Not Found	Not Found	Found	Not Found	Not Found	Not Found	Not Found	Not Found	Not Found	Not Found	Not Found	Not Found	Not Found
DAAGAPLDYSDLPHTQIR	Found	Not Found	Not Found	Not Found	Found	Not Found	Not Found	Not Found	Not Found	Not Found	Not Found	Not Found	Not Found	Not Found	Not Found	Found
DAALQFLQSFDK	Found	Found	Not Found	Not Found	Found	Found	Not Found	Not Found	Found	Found	Found	Not Found	Found	Not Found	Not Found	Not Found
DAAVLM(+15.99)VNYIDEIR	Found	Not Found	Found	Found	Not Found	Not Found	Not Found	Not Found	Not Found	Not Found	Not Found	Not Found	Not Found	Not Found	Found	Not Found
DAC(+57.02)PSTFTYAHDTPSLM(+15.99)HEC(+57.02)AAPR	Found	Not Found	Not Found	Found	Not Found	Not Found	Not Found	Not Found	Not Found	Found	Not Found	Not Found	Found	Not Found	Not Found	Not Found
DADGHGTHTASTAAGR	Not Found	Not Found	Not Found	Not Found	Found	Not Found	Not Found	Not Found	Not Found	Found	Found	Not Found	Not Found	Not Found	Not Found	Not Found
DADGIVNYLK	Found	Not Found	Not Found	Found	Not Found	Found	Not Found	Found	Not Found	Not Found	Found	Not Found	Not Found	Not Found	Not Found	Not Found
DADTQGIFDAC(+57.02)SATLDTLTAAGIR	Found	Not Found	Not Found	Not Found	Not Found	Not Found	Not Found	Found	Not Found	Found	Not Found	Not Found	Found	Found	Not Found	Not Found
DAEAWFNEK	Found	Not Found	Not Found	Not Found	Found	Not Found	Found	Not Found	Not Found	Found	Not Found	Not Found	Found	Not Found	Not Found	Not Found
DAEFAWLC(+57.02)VK	Not Found	Not Found	Not Found	Not Found	Not Found	Not Found	Not Found	Not Found	Not Found	Not Found	Found	Found	Not Found	Not Found	Found	Not Found
DAEGQDVLLFIDNIFR	Found	Found	Not Found	Not Found	Found	Found	Not Found	Not Found	Found	Found	Found	Found	Not Found	Not Found	Found	Found
DAFLGSFLYEYSR	Not Found	Not Found	Not Found	Not Found	Not Found	Not Found	Not Found	Not Found	Not Found	Not Found	Not Found	Not Found	Not Found	Not Found	Found	Not Found
DAFM(+15.99)VNEATK	Not Found	Not Found	Not Found	Not Found	Not Found	Not Found	Not Found	Not Found	Not Found	Not Found	Not Found	Not Found	Not Found	Found	Not Found	Not Found
DAFVVYQGHHGDR	Not Found	Found	Not Found	Not Found	Found	Not Found	Not Found	Not Found	Not Found	Found	Found	Found	Not Found	Not Found	Not Found	Not Found
DAGAIVPTSYEALEDAIK	Not Found	Found	Found	Found	Not Found	Not Found	Not Found	Found	Found	Found	Found	Found	Not Found	Found	Not Found	Found
DAGAIVPTSYEALEDAIKETFGK	Not Found	Not Found	Not Found	Not Found	Not Found	Not Found	Not Found	Not Found	Not Found	Not Found	Not Found	Not Found	Not Found	Not Found	Not Found	Found
DAGGIGM(+15.99)ILANTAASGEELVADSHLLPAVAVGR	Not Found	Found	Not Found	Not Found	Not Found	Not Found	Not Found	Not Found	Not Found	Not Found	Not Found	Not Found	Not Found	Not Found	Not Found	Not Found
DAGIIAGLNVAR	Found	Found	Found	Found	Found	Found	Found	Found	Found	Found	Found	Found	Found	Found	Not Found	Found
DAGVIAGLNVM(+15.99)R	Found	Found	Found	Found	Found	Found	Found	Found	Found	Found	Found	Found	Found	Not Found	Found	Found
DAGVISGLNVM(+15.99)R	Found	Found	Found	Found	Found	Found	Found	Found	Not Found	Found	Found	Found	Found	Found	Found	Found
DAGVISGLNVMR	Not Found	Found	Not Found	Found	Not Found	Not Found	Not Found	Not Found	Not Found	Not Found	Not Found	Not Found	Not Found	Found	Found	Found
DAHDTFFLK	Not Found	Not Found	Found	Found	Found	Found	Not Found	Not Found	Not Found	Found	Found	Not Found	Found	Not Found	Not Found	Found
DAHSIIGEATIEAATIYGALR	Not Found	Not Found	Not Found	Not Found	Not Found	Not Found	Not Found	Not Found	Not Found	Not Found	Not Found	Not Found	Not Found	Not Found	Found	Not Found
DAIDSILDAIK	Not Found	Not Found	Found	Not Found	Not Found	Not Found	Not Found	Found	Not Found	Found	Not Found	Not Found	Not Found	Not Found	Not Found	Not Found
DAIEAVLLM(+15.99)IENPSR	Found	Not Found	Found	Not Found	Found	Found	Not Found	Found	Found	Found	Found	Found	Found	Found	Found	Found
DAIEAVLLMIENPSR	Not Found	Found	Not Found	Not Found	Not Found	Not Found	Not Found	Not Found	Not Found	Not Found	Not Found	Not Found	Not Found	Found	Found	Not Found
DAIEGTYIDK	Found	Not Found	Not Found	Found	Found	Not Found	Not Found	Found	Found	Found	Found	Not Found	Found	Not Found	Not Found	Not Found
DAIEGTYIDKK	Not Found	Found	Not Found	Not Found	Not Found	Not Found	Not Found	Not Found	Not Found	Not Found	Not Found	Not Found	Not Found	Not Found	Not Found	Found
DAIGQDDPALM(+15.99)AR	Found	Not Found	Not Found	Not Found	Not Found	Found	Not Found	Not Found	Not Found	Not Found	Not Found	Found	Found	Not Found	Not Found	Not Found
DAIGVVPGLAVILVGDR	Not Found	Not Found	Not Found	Not Found	Not Found	Found	Not Found	Not Found	Not Found	Found	Found	Not Found	Not Found	Found	Found	Not Found
DAIPNLSLR	Not Found	Not Found	Found	Not Found	Not Found	Not Found	Found	Not Found	Not Found	Not Found	Not Found	Not Found	Not Found	Not Found	Not Found	Not Found
DAIQFFGDFDGK	Found	Found	Found	Not Found	Found	Found	Not Found	Not Found	Not Found	Found	Found	Found	Found	Not Found	Not Found	Not Found
DAIVFYSVWLSEISELEDM(+15.99)K	Not Found	Not Found	Not Found	Not Found	Not Found	Not Found	Not Found	Not Found	Not Found	Not Found	Not Found	Not Found	Not Found	Found	Not Found	Not Found
DAIVFYSVWLSEISELEDM(+15.99)KK	Not Found	Not Found	Not Found	Not Found	Not Found	Not Found	Not Found	Not Found	Not Found	Not Found	Not Found	Not Found	Not Found	Not Found	Found	Not Found
DALAEGDKITLETAK	Found	Found	Found	Found	Found	Found	Found	Found	Found	Found	Found	Not Found	Not Found	Found	Found	Found
DALALVAEAAHQVKPEEVVGIAGK	Not Found	Found	Not Found	Not Found	Not Found	Found	Not Found	Not Found	Found	Not Found	Not Found	Not Found	Not Found	Not Found	Not Found	Not Found
DALEAM(+15.99)ETQK	Not Found	Found	Not Found	Not Found	Found	Not Found	Found	Not Found	Found	Not Found	Not Found	Not Found	Not Found	Not Found	Not Found	Not Found
DALESLLAELEK	Not Found	Not Found	Not Found	Not Found	Not Found	Found	Not Found	Not Found	Found	Found	Not Found	Found	Not Found	Not Found	Not Found	Not Found
DALEWLDDNQSAEKEDYEEK	Found	Found	Not Found	Not Found	Found	Not Found	Not Found	Not Found	Not Found	Found	Not Found	Not Found	Not Found	Not Found	Not Found	Found
DALIINWNETFELYER	Not Found	Not Found	Not Found	Not Found	Not Found	Not Found	Not Found	Not Found	Not Found	Not Found	Not Found	Not Found	Not Found	Found	Not Found	Not Found
DALKPSELGLVLL	Found	Not Found	Found	Not Found	Not Found	Found	Found	Not Found	Not Found	Found	Found	Not Found	Not Found	Not Found	Not Found	Not Found
DALNSALDEEM(+15.99)SADPK	Found	Found	Found	Found	Found	Not Found	Found	Found	Found	Found	Found	Found	Found	Not Found	Not Found	Found
DALPLFNM(+15.99)LR	Not Found	Not Found	Found	Not Found	Not Found	Not Found	Not Found	Not Found	Not Found	Not Found	Not Found	Not Found	Not Found	Not Found	Not Found	Not Found
DALSGPVEALLDGANNETWPAIR	Not Found	Not Found	Not Found	Not Found	Not Found	Found	Not Found	Not Found	Not Found	Found	Found	Not Found	Not Found	Not Found	Not Found	Not Found
DALTAPILIDIVK	Not Found	Found	Not Found	Not Found	Not Found	Not Found	Found	Not Found	Not Found	Not Found	Not Found	Not Found	Not Found	Not Found	Not Found	Not Found
DAM(+15.99)ALTVLQM(+15.99)LLGGGGSFSAGGPGK	Not Found	Not Found	Not Found	Not Found	Not Found	Not Found	Not Found	Not Found	Not Found	Not Found	Found	Not Found	Not Found	Not Found	Not Found	Found
DAM(+15.99)ETASQSGDR	Found	Not Found	Found	Not Found	Found	Found	Found	Not Found	Found	Found	Found	Not Found	Not Found	Not Found	Not Found	Found
DANDVDFANFLLWYSQAGTPQVNVTSSYNPDGHTYTLK	Not Found	Not Found	Found	Not Found	Not Found	Not Found	Not Found	Not Found	Not Found	Not Found	Not Found	Found	Not Found	Not Found	Not Found	Not Found
DANEFTEALK	Found	Found	Found	Found	Found	Found	Found	Found	Found	Found	Found	Found	Found	Found	Not Found	Not Found
DANLPDIEVVR	Not Found	Not Found	Not Found	Not Found	Not Found	Not Found	Not Found	Not Found	Not Found	Found	Not Found	Not Found	Not Found	Not Found	Not Found	Not Found
DANYEIIWIPIIPEPYQEEDR	Not Found	Found	Not Found	Not Found	Not Found	Found	Not Found	Not Found	Not Found	Found	Not Found	Not Found	Not Found	Not Found	Found	Not Found
DAPM(+15.99)FVVGVNEK	Found	Found	Found	Found	Found	Found	Found	Found	Found	Found	Found	Found	Found	Found	Found	Found
DAPMFVVGVNEK	Found	Not Found	Not Found	Found	Not Found	Not Found	Found	Not Found	Not Found	Not Found	Not Found	Not Found	Not Found	Not Found	Not Found	Not Found
DAPSSILPIIK	Not Found	Not Found	Found	Not Found	Found	Not Found	Not Found	Found	Not Found	Not Found	Not Found	Not Found	Not Found	Not Found	Not Found	Not Found
DAQVVHELK	Not Found	Not Found	Not Found	Not Found	Not Found	Not Found	Not Found	Not Found	Not Found	Not Found	Not Found	Not Found	Not Found	Found	Not Found	Not Found
DASAAAGLLETLSVEEK	Found	Found	Not Found	Not Found	Found	Not Found	Found	Not Found	Not Found	Not Found	Not Found	Not Found	Found	Not Found	Not Found	Not Found
DATDDKVTIESAEATLK	Found	Found	Not Found	Not Found	Found	Found	Found	Found	Found	Found	Found	Found	Found	Found	Found	Found
DATDYLWYM(+15.99)TDIR	Not Found	Found	Not Found	Not Found	Not Found	Not Found	Not Found	Not Found	Not Found	Not Found	Not Found	Not Found	Not Found	Not Found	Not Found	Not Found
DATEVNHEDFNEGIIQVQAK	Not Found	Found	Not Found	Not Found	Not Found	Not Found	Not Found	Not Found	Not Found	Not Found	Not Found	Not Found	Not Found	Not Found	Found	Not Found
DAVLAHVALR	Found	Not Found	Found	Not Found	Found	Not Found	Found	Found	Not Found	Not Found	Not Found	Not Found	Found	Not Found	Not Found	Not Found
DAVLANIAIR	Found	Found	Found	Found	Not Found	Not Found	Not Found	Found	Found	Not Found	Found	Found	Not Found	Found	Found	Not Found
DAVLLVFANK	Found	Found	Found	Found	Found	Found	Found	Found	Found	Found	Found	Found	Found	Found	Found	Found
DAVSFPFK	Not Found	Found	Found	Found	Not Found	Not Found	Not Found	Not Found	Not Found	Not Found	Not Found	Not Found	Found	Not Found	Not Found	Found
DAVSSSLSEEDKLK	Found	Found	Found	Found	Found	Found	Found	Found	Found	Found	Found	Found	Found	Found	Not Found	Found
DAVSSSLSEEDKLKK	Not Found	Not Found	Not Found	Not Found	Not Found	Not Found	Not Found	Not Found	Not Found	Not Found	Not Found	Not Found	Not Found	Not Found	Not Found	Found
DAVTDLSLHYLAK	Not Found	Not Found	Not Found	Found	Not Found	Not Found	Not Found	Not Found	Not Found	Not Found	Not Found	Not Found	Not Found	Found	Not Found	Found
DAVTSC(+57.02)NEALNIDGDLIEALVQR	Not Found	Not Found	Not Found	Not Found	Not Found	Found	Not Found	Not Found	Not Found	Not Found	Not Found	Not Found	Not Found	Not Found	Not Found	Not Found
DAVTYTEHAR	Found	Not Found	Not Found	Found	Not Found	Found	Not Found	Found	Found	Found	Found	Found	Found	Found	Not Found	Found
DAYC(+57.02)LLNFGDSITTDHISPAGSIHK	Found	Found	Found	Not Found	Found	Found	Not Found	Not Found	Found	Found	Found	Not Found	Found	Not Found	Found	Not Found
DAYGISISEQLSSDK	Not Found	Not Found	Not Found	Not Found	Not Found	Not Found	Not Found	Not Found	Not Found	Not Found	Not Found	Not Found	Not Found	Not Found	Found	Not Found
DAYVGDEAQSK	Not Found	Not Found	Not Found	Not Found	Not Found	Not Found	Not Found	Not Found	Not Found	Not Found	Not Found	Not Found	Found	Found	Not Found	Not Found
DC(+57.02)LFSDPAR	Found	Found	Not Found	Found	Not Found	Found	Found	Found	Found	Found	Not Found	Not Found	Found	Found	Not Found	Found
DC(+57.02)LSGWGGHVYVVTPTEVK	Not Found	Not Found	Found	Not Found	Not Found	Not Found	Not Found	Not Found	Not Found	Found	Not Found	Not Found	Found	Not Found	Found	Not Found
DC(+57.02)M(+15.99)LPM(+15.99)GITSENVAQQYGVTR	Not Found	Not Found	Not Found	Not Found	Not Found	Not Found	Found	Not Found	Not Found	Not Found	Not Found	Not Found	Not Found	Not Found	Not Found	Not Found
DC(+57.02)SLLSSGTYYLTEVDSLYR	Found	Not Found	Found	Found	Not Found	Found	Not Found	Found	Not Found	Not Found	Not Found	Found	Not Found	Not Found	Found	Found
DC(+57.02)TTVQEC(+57.02)YIELSK	Found	Found	Found	Found	Found	Found	Found	Found	Found	Found	Found	Found	Found	Found	Not Found	Found
DDADFLVDALDYSISK	Found	Found	Found	Found	Found	Found	Not Found	Found	Found	Found	Found	Found	Found	Not Found	Not Found	Found
DDAPAIVVLQEWWGVDYEIK	Not Found	Not Found	Not Found	Not Found	Not Found	Found	Not Found	Not Found	Not Found	Found	Not Found	Not Found	Not Found	Found	Not Found	Not Found
DDAPKPGQAGQNPR	Found	Found	Found	Found	Found	Found	Found	Found	Found	Found	Found	Found	Found	Found	Not Found	Found
DDDSNFHM(+15.99)DLIAGLANM(+15.99)R	Not Found	Not Found	Not Found	Not Found	Not Found	Found	Not Found	Not Found	Not Found	Not Found	Found	Not Found	Not Found	Not Found	Not Found	Found
DDFTSIVGLAETLALSR	Not Found	Not Found	Not Found	Not Found	Not Found	Not Found	Not Found	Not Found	Not Found	Not Found	Found	Not Found	Not Found	Not Found	Not Found	Not Found
DDGLILDIPATVAAVK	Found	Found	Found	Found	Found	Found	Found	Found	Not Found	Found	Found	Found	Found	Not Found	Not Found	Found
DDGSLVSYVGFR	Not Found	Not Found	Not Found	Not Found	Not Found	Not Found	Not Found	Found	Not Found	Not Found	Not Found	Not Found	Not Found	Not Found	Not Found	Not Found
DDGTLASFVGFR	Not Found	Not Found	Not Found	Not Found	Found	Not Found	Not Found	Not Found	Not Found	Not Found	Not Found	Found	Not Found	Not Found	Not Found	Not Found
DDIAVYEALSKPVSSEYVNVSR	Not Found	Not Found	Not Found	Found	Found	Found	Not Found	Not Found	Not Found	Found	Found	Found	Found	Found	Found	Found
DDIDVVAVNDPFVDAK	Found	Found	Not Found	Not Found	Found	Found	Not Found	Found	Found	Found	Not Found	Found	Found	Not Found	Not Found	Found
DDIGEDTPLNEVK	Found	Not Found	Not Found	Not Found	Not Found	Not Found	Not Found	Not Found	Not Found	Not Found	Not Found	Not Found	Not Found	Not Found	Not Found	Not Found
DDILFEYLTENVVR	Found	Found	Found	Found	Not Found	Found	Not Found	Not Found	Found	Found	Found	Found	Found	Found	Not Found	Not Found
DDILLFFK	Not Found	Not Found	Not Found	Not Found	Not Found	Not Found	Found	Not Found	Not Found	Not Found	Not Found	Not Found	Not Found	Not Found	Not Found	Not Found
DDILPPIIVIQTLSR	Not Found	Found	Found	Found	Not Found	Found	Not Found	Found	Found	Found	Found	Found	Found	Not Found	Not Found	Found
DDINSAYSLSVEAAYINQNFSQQVLVR	Not Found	Not Found	Found	Not Found	Not Found	Not Found	Not Found	Not Found	Not Found	Not Found	Not Found	Not Found	Not Found	Not Found	Not Found	Not Found
DDLASTVIYLISDGSR	Found	Found	Not Found	Not Found	Found	Found	Not Found	Not Found	Found	Found	Found	Found	Found	Found	Not Found	Not Found
DDLFNINAGIVK	Found	Found	Found	Found	Found	Found	Found	Found	Found	Found	Found	Found	Found	Found	Found	Found
DDLRLPTDDNLLK	Found	Found	Found	Not Found	Found	Found	Found	Not Found	Found	Found	Found	Found	Found	Not Found	Not Found	Found
DDNPIGATLIGR	Found	Not Found	Found	Not Found	Not Found	Not Found	Not Found	Not Found	Found	Found	Not Found	Not Found	Found	Found	Found	Not Found
DDPDFTWETIKPLEWEKPQS	Found	Not Found	Found	Not Found	Found	Found	Not Found	Found	Found	Found	Found	Found	Found	Not Found	Not Found	Found
DDPTVLNILFASVR	Not Found	Found	Found	Found	Not Found	Not Found	Not Found	Not Found	Not Found	Not Found	Not Found	Not Found	Not Found	Not Found	Not Found	Not Found
DDSYLWPR	Not Found	Not Found	Not Found	Not Found	Found	Not Found	Not Found	Not Found	Not Found	Not Found	Not Found	Not Found	Not Found	Not Found	Not Found	Not Found
DDTVILDGSGDKK	Not Found	Not Found	Not Found	Not Found	Not Found	Not Found	Not Found	Not Found	Not Found	Not Found	Not Found	Not Found	Not Found	Not Found	Not Found	Found
DDVELVAVNDPFITTDYM(+15.99)TYM(+15.99)FK	Found	Found	Found	Found	Found	Found	Found	Found	Found	Found	Found	Found	Found	Found	Found	Found
DDVELVAVNDPFITTDYMTYM(+15.99)FK	Found	Not Found	Not Found	Not Found	Not Found	Not Found	Not Found	Not Found	Not Found	Not Found	Not Found	Not Found	Not Found	Not Found	Not Found	Not Found
DDWAFNNR	Not Found	Not Found	Not Found	Not Found	Not Found	Not Found	Found	Not Found	Not Found	Not Found	Not Found	Found	Not Found	Found	Not Found	Not Found
DDYELIFDELDDSR	Not Found	Not Found	Not Found	Not Found	Found	Not Found	Not Found	Not Found	Not Found	Not Found	Not Found	Not Found	Not Found	Not Found	Not Found	Not Found
DEADTEVLEILELYR	Found	Found	Found	Found	Found	Not Found	Not Found	Found	Not Found	Found	Not Found	Found	Found	Not Found	Not Found	Not Found
DEAFEIWSR	Found	Not Found	Not Found	Not Found	Not Found	Not Found	Not Found	Not Found	Not Found	Not Found	Not Found	Not Found	Not Found	Not Found	Not Found	Not Found
DEAFFASNAQAHASR	Found	Found	Found	Found	Found	Found	Found	Found	Found	Found	Found	Found	Found	Found	Found	Found
DEEVNYFPSR	Found	Found	Found	Found	Found	Found	Found	Found	Found	Found	Found	Found	Found	Found	Not Found	Found
DEFEQISIPILER	Found	Found	Found	Found	Found	Found	Found	Found	Not Found	Found	Found	Found	Found	Not Found	Not Found	Found
DELDIVIPTIR	Not Found	Found	Not Found	Found	Found	Found	Found	Found	Found	Found	Found	Found	Found	Found	Not Found	Not Found
DELLEHFPDQAEFFK	Not Found	Not Found	Found	Not Found	Found	Not Found	Not Found	Not Found	Not Found	Not Found	Not Found	Not Found	Not Found	Not Found	Not Found	Not Found
DELTLEGIK	Not Found	Not Found	Not Found	Not Found	Not Found	Not Found	Not Found	Not Found	Not Found	Found	Found	Found	Not Found	Not Found	Not Found	Not Found
DEM(+15.99)IDIIGVTK	Found	Found	Found	Not Found	Found	Found	Found	Found	Found	Found	Found	Found	Not Found	Found	Not Found	Found
DEM(+15.99)IDLIGVTK	Found	Found	Found	Not Found	Found	Found	Found	Found	Found	Found	Found	Found	Not Found	Found	Not Found	Found
DENKKPVEGVDVFLGGR	Found	Found	Found	Found	Found	Not Found	Not Found	Not Found	Not Found	Not Found	Found	Found	Not Found	Not Found	Not Found	Found
DESIAALPVDDLIEK	Not Found	Not Found	Not Found	Not Found	Found	Not Found	Not Found	Not Found	Not Found	Not Found	Not Found	Not Found	Not Found	Not Found	Not Found	Not Found
DESIAALPVDELIEK	Found	Found	Found	Not Found	Found	Found	Found	Found	Found	Found	Found	Found	Found	Found	Not Found	Found
DESIAGIPIEELIEK	Not Found	Found	Not Found	Found	Not Found	Not Found	Not Found	Found	Not Found	Found	Found	Not Found	Found	Found	Not Found	Not Found
DESSPYAAM(+15.99)LAAQDVSQR	Found	Found	Found	Found	Found	Found	Found	Found	Found	Found	Found	Found	Found	Found	Not Found	Found
DESYVSALDAVLEK	Not Found	Found	Not Found	Not Found	Found	Not Found	Found	Not Found	Not Found	Not Found	Not Found	Not Found	Found	Not Found	Not Found	Not Found
DEVSWYQGK	Not Found	Not Found	Not Found	Not Found	Not Found	Not Found	Not Found	Not Found	Found	Not Found	Not Found	Not Found	Not Found	Not Found	Not Found	Not Found
DEWVLPYDIVPIIDIPEFGDR	Not Found	Not Found	Found	Not Found	Not Found	Found	Not Found	Not Found	Not Found	Not Found	Found	Found	Not Found	Not Found	Not Found	Not Found
DFASQIYDTVK	Not Found	Not Found	Not Found	Not Found	Found	Not Found	Not Found	Not Found	Not Found	Not Found	Not Found	Not Found	Not Found	Not Found	Not Found	Found
DFDEVLFHHFAAK	Found	Found	Found	Found	Found	Found	Found	Found	Found	Found	Found	Found	Found	Not Found	Found	Found
DFEEILNAYER	Found	Not Found	Not Found	Not Found	Found	Not Found	Not Found	Not Found	Found	Not Found	Found	Not Found	Not Found	Not Found	Not Found	Not Found
DFEQIAEFLHR	Found	Found	Found	Found	Found	Found	Found	Found	Found	Found	Found	Found	Found	Found	Not Found	Found
DFFASM(+15.99)VVDSVIAIGNEDR	Found	Found	Not Found	Not Found	Not Found	Not Found	Not Found	Not Found	Found	Not Found	Found	Not Found	Not Found	Not Found	Found	Not Found
DFFASMVVDSVIAIGNEDR	Not Found	Found	Not Found	Not Found	Not Found	Not Found	Not Found	Not Found	Not Found	Not Found	Not Found	Found	Not Found	Found	Not Found	Not Found
DFGEDHEALHIVQK	Found	Found	Found	Found	Found	Found	Found	Found	Found	Found	Found	Found	Found	Not Found	Not Found	Found
DFGSALWDM(+15.99)IR	Found	Found	Not Found	Not Found	Found	Found	Found	Found	Not Found	Found	Not Found	Not Found	Not Found	Not Found	Not Found	Not Found
DFHEVVQR	Found	Found	Found	Found	Found	Found	Found	Found	Found	Found	Found	Found	Found	Found	Not Found	Found
DFLHLSDFDK	Found	Not Found	Not Found	Not Found	Not Found	Found	Not Found	Not Found	Not Found	Not Found	Not Found	Not Found	Not Found	Not Found	Not Found	Not Found
DFLLKPELLR	Found	Found	Found	Found	Found	Found	Not Found	Found	Found	Found	Found	Not Found	Found	Found	Not Found	Found
DFLLSLLGPDR	Not Found	Found	Not Found	Not Found	Found	Found	Found	Not Found	Not Found	Found	Not Found	Found	Not Found	Not Found	Not Found	Not Found
DFLLTAR	Found	Found	Not Found	Found	Not Found	Not Found	Not Found	Not Found	Not Found	Not Found	Not Found	Found	Found	Not Found	Not Found	Not Found
DFLPFLHR	Found	Found	Not Found	Found	Found	Found	Found	Found	Found	Found	Found	Found	Found	Not Found	Not Found	Found
DFLQALSK	Found	Not Found	Not Found	Not Found	Not Found	Found	Not Found	Not Found	Found	Found	Found	Not Found	Not Found	Not Found	Not Found	Found
DFLSDIFSK	Not Found	Not Found	Found	Not Found	Not Found	Not Found	Not Found	Not Found	Not Found	Not Found	Not Found	Not Found	Not Found	Not Found	Not Found	Not Found
DFLSEC(+57.02)LSSDDHLIK	Not Found	Not Found	Not Found	Found	Not Found	Not Found	Found	Found	Not Found	Not Found	Not Found	Found	Not Found	Not Found	Not Found	Found
DFNIVLDDVAITHLSYSPEFSK	Not Found	Not Found	Not Found	Not Found	Not Found	Not Found	Not Found	Not Found	Not Found	Not Found	Not Found	Not Found	Not Found	Not Found	Found	Not Found
DFNSYGSR	Not Found	Not Found	Not Found	Not Found	Found	Not Found	Not Found	Not Found	Not Found	Not Found	Not Found	Not Found	Not Found	Not Found	Not Found	Not Found
DFPLGDLPM(+15.99)LQVLR	Found	Not Found	Not Found	Not Found	Not Found	Not Found	Not Found	Not Found	Not Found	Not Found	Not Found	Not Found	Not Found	Not Found	Not Found	Not Found
DFQTGDILPVK	Not Found	Not Found	Not Found	Not Found	Not Found	Not Found	Found	Not Found	Not Found	Not Found	Not Found	Not Found	Not Found	Not Found	Not Found	Not Found
DFSGHFSSPYEPTTSR	Not Found	Not Found	Not Found	Not Found	Not Found	Not Found	Not Found	Not Found	Not Found	Not Found	Found	Not Found	Not Found	Not Found	Not Found	Not Found
DFSTAILER	Not Found	Not Found	Found	Found	Found	Found	Found	Not Found	Found	Found	Not Found	Not Found	Not Found	Found	Not Found	Found
DFTFAPYGPYWK	Found	Not Found	Not Found	Not Found	Not Found	Not Found	Not Found	Not Found	Not Found	Not Found	Not Found	Not Found	Not Found	Not Found	Not Found	Not Found
DFTLAPALIR	Not Found	Found	Not Found	Not Found	Not Found	Found	Not Found	Not Found	Not Found	Not Found	Not Found	Not Found	Found	Not Found	Not Found	Not Found
DFVFGSSSSAYQYEGAVDIDGR	Not Found	Not Found	Not Found	Not Found	Not Found	Not Found	Not Found	Not Found	Not Found	Not Found	Not Found	Not Found	Not Found	Not Found	Found	Not Found
DFVLELNK	Not Found	Not Found	Not Found	Not Found	Not Found	Not Found	Not Found	Not Found	Not Found	Not Found	Not Found	Not Found	Not Found	Found	Not Found	Not Found
DFVLSIQRPR	Found	Not Found	Not Found	Not Found	Not Found	Found	Not Found	Found	Found	Found	Found	Found	Not Found	Not Found	Found	Found
DFVPLLK	Found	Found	Found	Found	Found	Found	Found	Not Found	Found	Found	Found	Found	Not Found	Found	Not Found	Found
DFYADVC(+57.02)PNVESIVR	Not Found	Found	Found	Found	Not Found	Not Found	Not Found	Found	Not Found	Not Found	Not Found	Not Found	Found	Not Found	Not Found	Not Found
DGAFFASNAGAHASR	Not Found	Found	Found	Found	Found	Not Found	Not Found	Not Found	Found	Found	Found	Found	Not Found	Found	Found	Found
DGALLAIGALC(+57.02)DK	Not Found	Not Found	Not Found	Not Found	Not Found	Found	Found	Not Found	Not Found	Not Found	Not Found	Not Found	Not Found	Not Found	Not Found	Not Found
DGASGGVASVYYVGPN(+.98)GWK	Not Found	Not Found	Not Found	Not Found	Not Found	Not Found	Not Found	Not Found	Not Found	Found	Not Found	Not Found	Not Found	Not Found	Not Found	Not Found
DGATMEEIK	Not Found	Not Found	Not Found	Not Found	Not Found	Not Found	Not Found	Found	Not Found	Not Found	Not Found	Not Found	Not Found	Not Found	Not Found	Not Found
DGDFC(+57.02)GPVIDDVILR	Not Found	Found	Not Found	Not Found	Not Found	Not Found	Not Found	Not Found	Not Found	Not Found	Not Found	Not Found	Not Found	Not Found	Not Found	Not Found
DGDVALFFGLSGTGK	Not Found	Found	Found	Not Found	Not Found	Found	Not Found	Found	Found	Found	Not Found	Not Found	Found	Not Found	Not Found	Found
DGEAYAYLLNALAPEFSGPGTLNVK	Not Found	Not Found	Not Found	Not Found	Not Found	Not Found	Not Found	Not Found	Not Found	Not Found	Not Found	Found	Not Found	Not Found	Not Found	Not Found
DGEWSIVQGLSIDEFSR	Found	Found	Found	Not Found	Found	Not Found	Not Found	Found	Found	Found	Not Found	Found	Found	Found	Found	Not Found
DGGLDVIETYVFWNLHEPVR	Not Found	Not Found	Found	Not Found	Not Found	Not Found	Not Found	Not Found	Not Found	Not Found	Not Found	Not Found	Not Found	Not Found	Not Found	Not Found
DGILAQHFSSVYPGSVIVNLGSSGLLAYSVEK	Not Found	Not Found	Not Found	Not Found	Not Found	Not Found	Not Found	Not Found	Not Found	Not Found	Not Found	Not Found	Not Found	Not Found	Found	Not Found
DGILLLELDR	Not Found	Not Found	Found	Not Found	Not Found	Found	Not Found	Not Found	Found	Not Found	Not Found	Found	Not Found	Found	Found	Found
DGILSSLAR	Not Found	Not Found	Not Found	Not Found	Not Found	Not Found	Not Found	Not Found	Not Found	Not Found	Not Found	Not Found	Not Found	Not Found	Not Found	Found
DGILSSLER	Not Found	Not Found	Found	Not Found	Found	Not Found	Not Found	Not Found	Found	Not Found	Not Found	Not Found	Not Found	Not Found	Not Found	Not Found
DGKPIQLK	Found	Not Found	Found	Found	Not Found	Found	Not Found	Not Found	Found	Not Found	Found	Not Found	Found	Not Found	Not Found	Found
DGLWDVYSNSGM(+15.99)GTC(+57.02)AELC(+57.02)AEK	Found	Found	Not Found	Not Found	Not Found	Not Found	Not Found	Not Found	Not Found	Not Found	Not Found	Found	Not Found	Not Found	Not Found	Not Found
DGLYYSVAEK	Found	Found	Found	Not Found	Found	Not Found	Not Found	Found	Not Found	Found	Not Found	Found	Not Found	Found	Not Found	Not Found
DGPGAPGGQSWTVQWLK	Not Found	Found	Not Found	Not Found	Not Found	Not Found	Found	Not Found	Not Found	Found	Not Found	Not Found	Found	Not Found	Not Found	Not Found
DGQC(+57.02)GEAEAIDVGSQPK	Found	Found	Not Found	Not Found	Not Found	Not Found	Found	Not Found	Not Found	Not Found	Not Found	Not Found	Not Found	Found	Not Found	Not Found
DGQEEVAENWLEIGNPWEIVR	Not Found	Not Found	Not Found	Not Found	Not Found	Not Found	Not Found	Not Found	Not Found	Not Found	Found	Not Found	Not Found	Not Found	Found	Not Found
DGQQKPLIGGVAELIK	Found	Found	Found	Found	Found	Found	Found	Found	Found	Found	Found	Found	Found	Found	Found	Found
DGSHLESDDGNEENQIIYTVFLPLIEGSFR	Found	Not Found	Not Found	Not Found	Not Found	Found	Not Found	Not Found	Found	Found	Found	Found	Found	Found	Found	Found
DGSNIAGNGEEGDAVYTVFLPILEGDFR	Found	Found	Not Found	Not Found	Not Found	Found	Not Found	Found	Found	Found	Found	Found	Found	Not Found	Not Found	Found
DGSQLDLLAVHETSQEPLPEAK	Not Found	Not Found	Not Found	Not Found	Not Found	Not Found	Not Found	Not Found	Not Found	Not Found	Not Found	Not Found	Not Found	Not Found	Not Found	Found
DGSTTAGNASQVSDGAGAVLLM(+15.99)K	Not Found	Found	Not Found	Not Found	Not Found	Found	Found	Not Found	Not Found	Not Found	Not Found	Not Found	Not Found	Not Found	Not Found	Not Found
DGSVILPIYEQTLAIPR	Found	Found	Not Found	Found	Found	Found	Found	Found	Found	Not Found	Found	Found	Found	Not Found	Not Found	Found
DGTEFDAYVVGR	Not Found	Not Found	Not Found	Not Found	Found	Not Found	Found	Not Found	Not Found	Not Found	Not Found	Not Found	Not Found	Not Found	Not Found	Not Found
DGTGVHDSIVNQLLTK	Not Found	Not Found	Not Found	Not Found	Not Found	Found	Not Found	Not Found	Not Found	Not Found	Not Found	Not Found	Not Found	Not Found	Not Found	Not Found
DGTNIPM(+15.99)FVVAR	Not Found	Not Found	Not Found	Not Found	Not Found	Not Found	Not Found	Not Found	Not Found	Found	Not Found	Not Found	Not Found	Not Found	Not Found	Not Found
DGTVVLQFETR	Not Found	Found	Not Found	Found	Not Found	Not Found	Not Found	Not Found	Not Found	Not Found	Not Found	Found	Not Found	Not Found	Found	Not Found
DGVAVVQYLVWLDK	Found	Found	Not Found	Not Found	Not Found	Found	Not Found	Found	Not Found	Found	Found	Found	Found	Found	Found	Not Found
DGVFM(+15.99)YFEDNAGVIVNPK	Found	Found	Found	Found	Found	Found	Found	Found	Found	Found	Found	Found	Found	Not Found	Found	Found
DGVGIC(+57.02)LPDLR	Not Found	Not Found	Not Found	Found	Not Found	Not Found	Found	Found	Not Found	Not Found	Not Found	Not Found	Found	Found	Not Found	Found
DGVILLWDLAEGK	Found	Found	Found	Found	Found	Found	Found	Found	Found	Found	Found	Found	Found	Found	Found	Found
DGVILLWDLAEGKR	Not Found	Not Found	Not Found	Not Found	Not Found	Not Found	Not Found	Not Found	Not Found	Not Found	Not Found	Not Found	Not Found	Not Found	Found	Found
DGVLIGPATGLNWLYIYPEGIR	Found	Found	Found	Found	Found	Found	Found	Found	Found	Found	Found	Found	Found	Found	Found	Found
DGVLVEGLFWK	Found	Found	Not Found	Not Found	Found	Not Found	Found	Not Found	Not Found	Found	Not Found	Not Found	Not Found	Not Found	Found	Not Found
DGVLWLIDR	Found	Found	Found	Not Found	Not Found	Found	Found	Not Found	Found	Not Found	Found	Found	Not Found	Not Found	Not Found	Not Found
DGVPHLTK	Not Found	Found	Found	Not Found	Not Found	Found	Found	Found	Not Found	Found	Not Found	Found	Found	Not Found	Not Found	Found
DGVSESQFNQVLNVELDQIIQSC(+57.02)K	Not Found	Not Found	Found	Found	Not Found	Not Found	Not Found	Found	Not Found	Not Found	Not Found	Found	Found	Not Found	Not Found	Found
DGVSIGDPTGIDVFFVVPR	Not Found	Found	Not Found	Not Found	Not Found	Found	Not Found	Not Found	Not Found	Not Found	Not Found	Not Found	Not Found	Not Found	Not Found	Found
DGVSIGEIVIR	Found	Not Found	Not Found	Found	Not Found	Not Found	Not Found	Found	Not Found	Not Found	Found	Not Found	Not Found	Not Found	Not Found	Not Found
DGVVLDLVPPPTK	Found	Found	Found	Found	Found	Found	Found	Not Found	Found	Found	Found	Found	Found	Found	Not Found	Found
DGVVLLGGPNWAVPLGR	Found	Found	Found	Not Found	Found	Found	Found	Found	Found	Found	Found	Found	Found	Found	Found	Found
DGYLTLFK	Not Found	Not Found	Not Found	Not Found	Found	Not Found	Not Found	Not Found	Not Found	Not Found	Not Found	Not Found	Not Found	Not Found	Not Found	Not Found
DGYM(+15.99)ISSGQPVK	Found	Not Found	Found	Found	Found	Found	Found	Found	Found	Found	Found	Found	Not Found	Found	Not Found	Found
DGYM(+15.99)ISSGQPVR	Found	Found	Found	Found	Found	Found	Found	Found	Found	Found	Found	Found	Found	Found	Found	Found
DHAC(+57.02)VVGIYR	Found	Not Found	Found	Found	Found	Found	Not Found	Found	Not Found	Not Found	Not Found	Not Found	Not Found	Not Found	Not Found	Not Found
DHADVSNQLYANYAIGK	Found	Not Found	Not Found	Found	Not Found	Found	Found	Not Found	Found	Found	Not Found	Found	Not Found	Found	Not Found	Not Found
DHC(+57.02)TFLGR	Found	Found	Found	Found	Not Found	Found	Found	Found	Not Found	Found	Not Found	Not Found	Found	Found	Not Found	Not Found
DHGVNFFDN(+.98)AEVYANGR	Not Found	Not Found	Not Found	Found	Not Found	Not Found	Not Found	Not Found	Not Found	Not Found	Not Found	Not Found	Not Found	Not Found	Not Found	Not Found
DHLQSYIQTHYTAPR	Not Found	Not Found	Not Found	Not Found	Not Found	Not Found	Not Found	Not Found	Not Found	Not Found	Not Found	Not Found	Not Found	Not Found	Found	Not Found
DHLVVSTSC(+57.02)SLLHTAVDLVNETK	Not Found	Not Found	Found	Found	Not Found	Found	Not Found	Found	Not Found	Found	Found	Found	Found	Found	Found	Found
DHPDNLSLAGDGFDTVIK	Not Found	Not Found	Not Found	Not Found	Found	Not Found	Not Found	Not Found	Not Found	Not Found	Not Found	Not Found	Not Found	Not Found	Not Found	Not Found
DHTVSATHGDM(+15.99)DQNTR	Found	Found	Found	Found	Found	Found	Found	Found	Found	Found	Found	Found	Found	Found	Found	Found
DHTVSATHGDMDQNTR	Found	Not Found	Not Found	Not Found	Not Found	Not Found	Not Found	Not Found	Not Found	Not Found	Not Found	Not Found	Not Found	Not Found	Not Found	Not Found
DIAEHLR	Not Found	Not Found	Found	Not Found	Not Found	Not Found	Not Found	Not Found	Not Found	Not Found	Not Found	Not Found	Not Found	Not Found	Not Found	Not Found
DIAIAALGPIQGLPDYNWFR	Found	Found	Found	Not Found	Found	Found	Not Found	Found	Found	Found	Not Found	Found	Found	Not Found	Found	Found
DIANYNQLDAQDEAQEETGWK	Not Found	Not Found	Not Found	Not Found	Found	Not Found	Not Found	Not Found	Not Found	Not Found	Not Found	Not Found	Not Found	Not Found	Not Found	Not Found
DIAPDAPTLEETNANFDEVVAVAK	Not Found	Not Found	Found	Not Found	Not Found	Not Found	Not Found	Not Found	Not Found	Not Found	Not Found	Found	Not Found	Not Found	Not Found	Not Found
DIDAHIATIR	Not Found	Not Found	Not Found	Not Found	Not Found	Not Found	Not Found	Not Found	Not Found	Found	Not Found	Not Found	Not Found	Not Found	Not Found	Not Found
DIDIAVSAAR	Not Found	Found	Found	Not Found	Not Found	Not Found	Not Found	Not Found	Found	Not Found	Found	Found	Found	Found	Not Found	Not Found
DIDVLEWK	Not Found	Not Found	Not Found	Not Found	Not Found	Not Found	Not Found	Not Found	Not Found	Found	Found	Not Found	Not Found	Found	Not Found	Found
DIEAGAHGGFSGK	Not Found	Found	Found	Found	Found	Found	Not Found	Not Found	Found	Not Found	Found	Not Found	Found	Found	Not Found	Not Found
DIEIIFTELQK	Not Found	Found	Found	Not Found	Found	Found	Found	Not Found	Found	Found	Found	Found	Found	Found	Found	Found
DIENQ(+.98)YETQITQIEHEVSSSGQEVQSSAK	Not Found	Found	Not Found	Not Found	Not Found	Not Found	Not Found	Not Found	Not Found	Not Found	Not Found	Not Found	Not Found	Not Found	Not Found	Not Found
DIESAYWELVVK	Found	Found	Found	Found	Found	Found	Found	Found	Found	Found	Found	Found	Found	Found	Found	Found
DIEVLYLIEPIDEVAIQNLQTYK	Not Found	Found	Found	Found	Not Found	Found	Not Found	Found	Found	Found	Found	Found	Found	Found	Found	Found
DIFKEETVEYVLALIDEM(+15.99)LTANPK	Not Found	Not Found	Found	Not Found	Not Found	Not Found	Not Found	Not Found	Not Found	Not Found	Not Found	Not Found	Not Found	Not Found	Not Found	Not Found
DIFQEVYESQWK	Found	Found	Found	Found	Found	Found	Found	Not Found	Found	Found	Found	Found	Found	Found	Not Found	Found
DIFSFLVETM(+15.99)EAAVR	Not Found	Not Found	Not Found	Not Found	Not Found	Not Found	Not Found	Not Found	Not Found	Not Found	Not Found	Found	Not Found	Not Found	Not Found	Not Found
DIFTAIEWLPPAK	Not Found	Not Found	Not Found	Not Found	Not Found	Found	Not Found	Not Found	Not Found	Not Found	Not Found	Not Found	Not Found	Not Found	Not Found	Not Found
DIFTAIGWLPPAK	Found	Found	Found	Not Found	Found	Found	Found	Not Found	Found	Found	Found	Not Found	Not Found	Not Found	Not Found	Not Found
DIFYITGSSK	Not Found	Not Found	Found	Found	Found	Not Found	Not Found	Not Found	Found	Not Found	Not Found	Found	Found	Not Found	Not Found	Not Found
DIGDLPLELVVKPTEPTLAAEPTPDAK	Not Found	Not Found	Not Found	Not Found	Not Found	Not Found	Not Found	Not Found	Not Found	Not Found	Found	Not Found	Found	Not Found	Not Found	Not Found
DIGFIVFSIGKPLDPWLK	Not Found	Not Found	Not Found	Not Found	Not Found	Not Found	Not Found	Not Found	Not Found	Not Found	Not Found	Not Found	Not Found	Not Found	Found	Not Found
DIGIFFK	Found	Found	Found	Found	Found	Found	Found	Found	Found	Found	Found	Found	Found	Not Found	Not Found	Found
DIIIATGSVPFVPK	Found	Found	Found	Found	Found	Found	Found	Found	Found	Found	Found	Found	Found	Found	Found	Found
DIILQALSPLGLDAVK	Found	Not Found	Found	Found	Found	Found	Found	Found	Found	Found	Found	Found	Found	Not Found	Not Found	Found
DIIM(+15.99)VDHM(+15.99)R	Found	Found	Found	Found	Found	Found	Found	Found	Found	Found	Found	Found	Found	Found	Not Found	Found
DIIMVDHM(+15.99)R	Found	Not Found	Not Found	Not Found	Not Found	Not Found	Not Found	Not Found	Not Found	Not Found	Not Found	Not Found	Not Found	Not Found	Not Found	Not Found
DIIPILEK	Not Found	Not Found	Found	Found	Found	Found	Found	Found	Found	Found	Found	Found	Found	Found	Not Found	Not Found
DILDINHPIGPFGTK	Not Found	Found	Not Found	Not Found	Not Found	Found	Not Found	Not Found	Not Found	Not Found	Found	Not Found	Found	Not Found	Not Found	Not Found
DILGSVGAEVDEER	Not Found	Found	Found	Found	Not Found	Not Found	Not Found	Found	Found	Found	Found	Found	Found	Found	Found	Found
DILLLDVAPLTLGIETVGGVM(+15.99)TK	Found	Found	Found	Found	Not Found	Found	Not Found	Found	Found	Not Found	Found	Found	Found	Found	Not Found	Found
DILNLVYIC(+57.02)EC(+57.02)NGLPEVAEYWK	Found	Found	Found	Not Found	Found	Not Found	Not Found	Found	Found	Not Found	Found	Found	Found	Found	Not Found	Found
DIM(+15.99)QNHLLQILALFAM(+15.99)ETPVSLDAEDIR	Not Found	Not Found	Found	Not Found	Not Found	Not Found	Not Found	Not Found	Not Found	Not Found	Not Found	Found	Found	Not Found	Not Found	Not Found
DINALEQHIK	Not Found	Not Found	Not Found	Not Found	Not Found	Found	Not Found	Not Found	Not Found	Not Found	Not Found	Not Found	Not Found	Not Found	Not Found	Not Found
DIPIEVLELENK	Found	Found	Found	Found	Found	Found	Found	Found	Found	Found	Found	Found	Found	Found	Not Found	Found
DIPSFIR	Not Found	Not Found	Found	Not Found	Not Found	Not Found	Found	Found	Not Found	Found	Found	Not Found	Not Found	Not Found	Not Found	Found
DIPSSAENYM(+15.99)DSQTLTK	Not Found	Not Found	Not Found	Not Found	Not Found	Not Found	Not Found	Not Found	Not Found	Not Found	Not Found	Not Found	Not Found	Not Found	Not Found	Found
DIPTFIR	Not Found	Not Found	Not Found	Not Found	Found	Not Found	Found	Found	Not Found	Found	Not Found	Not Found	Not Found	Not Found	Not Found	Not Found
DIPWETYM(+15.99)TTK	Not Found	Not Found	Not Found	Not Found	Not Found	Not Found	Not Found	Not Found	Not Found	Not Found	Not Found	Not Found	Not Found	Not Found	Not Found	Found
DISLNAIAFLR	Not Found	Not Found	Not Found	Not Found	Not Found	Not Found	Not Found	Not Found	Not Found	Found	Not Found	Not Found	Not Found	Not Found	Not Found	Not Found
DISLVSFQSVSK	Not Found	Not Found	Not Found	Not Found	Not Found	Not Found	Not Found	Not Found	Not Found	Not Found	Not Found	Not Found	Not Found	Not Found	Found	Not Found
DISNLVKPEDIITSEHLATLLVIIPK	Found	Found	Found	Not Found	Found	Found	Not Found	Found	Found	Not Found	Not Found	Found	Not Found	Found	Found	Not Found
DISVDPDHNK	Found	Not Found	Not Found	Found	Not Found	Found	Found	Found	Not Found	Found	Not Found	Not Found	Not Found	Not Found	Not Found	Found
DITAQIVSSSIAGDM(+15.99)ILAAAYSHELPR	Not Found	Not Found	Found	Not Found	Not Found	Not Found	Not Found	Not Found	Not Found	Found	Not Found	Not Found	Not Found	Not Found	Not Found	Not Found
DITELIASGR	Found	Found	Not Found	Found	Found	Found	Found	Found	Found	Found	Found	Found	Found	Found	Not Found	Not Found
DITFQNTAGPSK	Not Found	Not Found	Not Found	Not Found	Not Found	Not Found	Not Found	Not Found	Not Found	Not Found	Not Found	Not Found	Not Found	Not Found	Not Found	Found
DITPDDKQELDEALQR	Found	Found	Found	Found	Found	Found	Found	Not Found	Found	Found	Found	Found	Found	Found	Not Found	Found
DITPM(+15.99)GGFPHYGIVK	Found	Found	Found	Found	Found	Found	Found	Found	Found	Found	Found	Found	Found	Found	Found	Found
DIVDAHYK	Found	Found	Found	Found	Found	Found	Found	Found	Found	Found	Found	Found	Found	Not Found	Found	Found
DIVDAPPLPLLSFSPYR	Found	Not Found	Found	Found	Found	Found	Found	Found	Found	Found	Found	Found	Found	Not Found	Not Found	Found
DIVGSAYYVAPEVLR	Found	Found	Found	Found	Found	Found	Found	Found	Found	Found	Not Found	Found	Found	Not Found	Not Found	Found
DIVKIGR	Not Found	Not Found	Not Found	Not Found	Not Found	Not Found	Not Found	Not Found	Not Found	Not Found	Not Found	Not Found	Not Found	Not Found	Not Found	Found
DIVSFLSWAAEPEM(+15.99)EER	Found	Not Found	Found	Not Found	Found	Found	Not Found	Not Found	Found	Found	Found	Found	Found	Not Found	Not Found	Found
DIWPSTEEIAEVVQSSVLPDM(+15.99)FK	Found	Found	Found	Found	Found	Found	Not Found	Found	Found	Found	Found	Found	Found	Found	Not Found	Found
DIWPTSEEVAEVVHSNVLPDM(+15.99)FR	Not Found	Found	Not Found	Not Found	Not Found	Not Found	Not Found	Not Found	Found	Found	Found	Not Found	Not Found	Not Found	Not Found	Found
DIWSIKPVELP	Found	Found	Found	Not Found	Not Found	Not Found	Found	Not Found	Not Found	Not Found	Found	Not Found	Not Found	Found	Not Found	Not Found
DIYDYGDYLILVTTDR	Not Found	Not Found	Not Found	Not Found	Not Found	Not Found	Not Found	Not Found	Not Found	Not Found	Not Found	Not Found	Not Found	Not Found	Found	Not Found
DIYYIASDSVTSAK	Not Found	Not Found	Not Found	Not Found	Not Found	Not Found	Not Found	Not Found	Not Found	Found	Not Found	Not Found	Not Found	Not Found	Not Found	Not Found
DKAFNHEDVIR	Not Found	Not Found	Not Found	Not Found	Not Found	Not Found	Not Found	Not Found	Not Found	Not Found	Not Found	Not Found	Not Found	Not Found	Not Found	Found
DKDLAHIEEHM(+15.99)K	Not Found	Found	Not Found	Not Found	Found	Found	Not Found	Not Found	Not Found	Found	Not Found	Not Found	Not Found	Not Found	Not Found	Found
DKDVEASEFEETVAQALFDLENTNSELK	Found	Not Found	Not Found	Not Found	Found	Not Found	Not Found	Found	Not Found	Not Found	Found	Not Found	Not Found	Not Found	Not Found	Found
DKEDILGWGVPNSIDMIALSFVR	Not Found	Not Found	Not Found	Not Found	Not Found	Not Found	Not Found	Not Found	Not Found	Not Found	Not Found	Not Found	Not Found	Found	Not Found	Not Found
DKFNWLSDSEFAR	Found	Not Found	Not Found	Not Found	Found	Not Found	Found	Not Found	Not Found	Not Found	Not Found	Found	Not Found	Not Found	Found	Not Found
DKIETPEQFK	Found	Found	Found	Found	Found	Found	Found	Found	Found	Found	Found	Found	Found	Found	Not Found	Found
DKIETPTPM(+15.99)QYNR	Not Found	Not Found	Not Found	Not Found	Found	Not Found	Not Found	Not Found	Not Found	Not Found	Not Found	Not Found	Not Found	Not Found	Not Found	Not Found
DKLWPM(+15.99)LQK	Not Found	Not Found	Found	Not Found	Found	Not Found	Not Found	Not Found	Not Found	Found	Found	Not Found	Not Found	Not Found	Not Found	Not Found
DKPTLIK	Found	Found	Found	Found	Found	Found	Not Found	Found	Found	Found	Not Found	Found	Found	Found	Not Found	Not Found
DKPYWIIK	Not Found	Not Found	Found	Not Found	Not Found	Not Found	Not Found	Not Found	Not Found	Not Found	Not Found	Not Found	Not Found	Not Found	Not Found	Not Found
DKYTALPETR	Found	Found	Found	Found	Not Found	Found	Not Found	Found	Found	Found	Not Found	Not Found	Found	Not Found	Not Found	Found
DLADESSLAVAVNNLIALK	Not Found	Not Found	Not Found	Not Found	Not Found	Not Found	Not Found	Found	Not Found	Found	Found	Not Found	Found	Not Found	Not Found	Found
DLAELLIAEQSLLVFGR	Not Found	Not Found	Found	Not Found	Found	Not Found	Found	Not Found	Found	Found	Found	Not Found	Found	Found	Found	Not Found
DLAENSPLPWYLPLDK	Found	Found	Not Found	Found	Found	Found	Found	Found	Found	Not Found	Found	Not Found	Found	Not Found	Not Found	Not Found
DLALGVDSVGTISASLVTYASIQALHPDLIINAGTAGGFK	Not Found	Not Found	Found	Not Found	Not Found	Not Found	Not Found	Not Found	Not Found	Not Found	Not Found	Not Found	Not Found	Not Found	Not Found	Not Found
DLALILHGSK	Found	Found	Found	Not Found	Found	Found	Found	Not Found	Found	Found	Found	Found	Found	Found	Found	Found
DLAM(+15.99)ELIENGLAK	Found	Found	Found	Found	Found	Found	Found	Found	Found	Found	Found	Found	Not Found	Found	Not Found	Found
DLANNQVR	Not Found	Not Found	Not Found	Found	Not Found	Not Found	Not Found	Not Found	Not Found	Not Found	Not Found	Found	Not Found	Not Found	Not Found	Not Found
DLASVVPNLEAAGIDLLSK	Not Found	Found	Not Found	Not Found	Not Found	Found	Not Found	Not Found	Not Found	Not Found	Not Found	Not Found	Found	Not Found	Not Found	Not Found
DLAVAIEAGR	Not Found	Not Found	Not Found	Not Found	Not Found	Not Found	Not Found	Found	Not Found	Not Found	Not Found	Found	Not Found	Not Found	Not Found	Not Found
DLC(+57.02)DLPLAEDIPIAFNSVR	Found	Found	Not Found	Found	Not Found	Not Found	Not Found	Not Found	Found	Not Found	Found	Not Found	Not Found	Not Found	Not Found	Found
DLDEIIVPPSPVM(+15.99)YPDDHDTWNVQLFR	Not Found	Not Found	Not Found	Not Found	Not Found	Found	Not Found	Not Found	Not Found	Not Found	Not Found	Not Found	Not Found	Not Found	Not Found	Not Found
DLDEVLVNFEAK	Found	Found	Found	Found	Not Found	Found	Not Found	Not Found	Not Found	Not Found	Not Found	Not Found	Not Found	Not Found	Not Found	Not Found
DLDIPTDKH	Not Found	Found	Found	Not Found	Found	Found	Found	Found	Found	Found	Found	Found	Found	Found	Not Found	Found
DLDKDAAPYFK	Not Found	Not Found	Found	Not Found	Not Found	Not Found	Not Found	Not Found	Not Found	Not Found	Found	Not Found	Not Found	Not Found	Not Found	Not Found
DLDLPAHK	Not Found	Not Found	Found	Not Found	Not Found	Found	Found	Not Found	Found	Found	Found	Found	Found	Found	Found	Not Found
DLDLQGVFAEYESQSYAK	Found	Not Found	Not Found	Not Found	Found	Not Found	Not Found	Not Found	Not Found	Not Found	Found	Not Found	Not Found	Not Found	Not Found	Not Found
DLDQDNPEKVPDFVETM(+15.99)IYSPTEAVC(+57.02)M(+15.99)TGR	Not Found	Not Found	Not Found	Not Found	Not Found	Found	Not Found	Not Found	Found	Found	Not Found	Not Found	Not Found	Not Found	Not Found	Not Found
DLDQIHPLPPPVQLGEISEDDLK	Found	Found	Not Found	Found	Not Found	Not Found	Not Found	Not Found	Found	Found	Not Found	Found	Not Found	Not Found	Not Found	Not Found
DLDQLILYDNM(+15.99)WDDGNALGPK	Found	Found	Found	Not Found	Found	Found	Found	Found	Found	Found	Found	Found	Found	Not Found	Not Found	Found
DLEELFSTAPESPWNESPYK	Not Found	Not Found	Not Found	Not Found	Found	Not Found	Not Found	Not Found	Not Found	Not Found	Not Found	Not Found	Not Found	Not Found	Not Found	Not Found
DLFDQIDSLAC(+57.02)LETNR	Not Found	Not Found	Not Found	Not Found	Not Found	Not Found	Not Found	Found	Found	Found	Not Found	Not Found	Not Found	Not Found	Not Found	Not Found
DLFGAHTYER	Found	Found	Found	Found	Found	Found	Found	Found	Found	Found	Found	Found	Found	Found	Found	Found
DLFNEWTVELK	Not Found	Found	Found	Found	Not Found	Found	Found	Found	Not Found	Not Found	Not Found	Not Found	Found	Not Found	Found	Found
DLFPLLPEAFK	Found	Found	Found	Found	Found	Found	Found	Found	Found	Found	Found	Found	Found	Found	Found	Found
DLFVVENLWFVVSK	Not Found	Not Found	Found	Not Found	Found	Not Found	Not Found	Not Found	Found	Not Found	Not Found	Found	Found	Found	Not Found	Found
DLHFELVNVK	Not Found	Not Found	Not Found	Not Found	Found	Found	Not Found	Not Found	Not Found	Not Found	Found	Found	Not Found	Not Found	Not Found	Not Found
DLHLPVTC(+57.02)VDAVDQFLSK	Not Found	Not Found	Not Found	Not Found	Found	Not Found	Not Found	Not Found	Not Found	Not Found	Not Found	Not Found	Not Found	Not Found	Not Found	Not Found
DLIAHDM(+15.99)DNK	Not Found	Not Found	Not Found	Not Found	Not Found	Not Found	Not Found	Not Found	Not Found	Found	Not Found	Not Found	Not Found	Not Found	Not Found	Not Found
DLIGGAQDITPVM(+15.99)LDFK	Not Found	Found	Found	Found	Found	Found	Not Found	Found	Found	Found	Found	Not Found	Found	Found	Not Found	Found
DLIGPAM(+15.99)YFGLM(+15.99)GDGQPIGR	Found	Found	Found	Not Found	Found	Found	Found	Not Found	Found	Found	Found	Found	Found	Not Found	Not Found	Found
DLIGPAM(+15.99)YFGLM(+15.99)GDGQPLGR	Found	Found	Found	Not Found	Found	Found	Found	Not Found	Found	Found	Found	Found	Found	Not Found	Not Found	Found
DLILQIIGEISVSGATYK	Not Found	Not Found	Not Found	Not Found	Not Found	Not Found	Not Found	Not Found	Not Found	Not Found	Not Found	Not Found	Not Found	Found	Not Found	Not Found
DLILQLVER	Not Found	Found	Found	Not Found	Found	Found	Found	Not Found	Found	Found	Found	Found	Found	Found	Found	Found
DLINILEDAIR	Found	Found	Found	Found	Not Found	Found	Found	Not Found	Found	Found	Found	Found	Found	Found	Not Found	Found
DLIPSHLEFLR	Not Found	Found	Not Found	Not Found	Not Found	Found	Not Found	Not Found	Not Found	Found	Found	Not Found	Found	Not Found	Not Found	Not Found
DLITGFLK	Not Found	Not Found	Not Found	Not Found	Found	Found	Not Found	Not Found	Not Found	Not Found	Not Found	Not Found	Not Found	Not Found	Not Found	Not Found
DLIVQSLLR	Found	Found	Found	Found	Found	Found	Found	Found	Found	Found	Found	Found	Found	Found	Found	Found
DLKDILGSVGAEVDEER	Not Found	Not Found	Not Found	Not Found	Not Found	Not Found	Not Found	Not Found	Not Found	Not Found	Not Found	Not Found	Not Found	Not Found	Not Found	Found
DLKPENFLLASK	Not Found	Not Found	Not Found	Not Found	Not Found	Not Found	Not Found	Found	Found	Not Found	Not Found	Not Found	Not Found	Not Found	Not Found	Not Found
DLKPSNLLLNANC(+57.02)DLK	Found	Not Found	Not Found	Not Found	Not Found	Found	Not Found	Not Found	Found	Not Found	Not Found	Not Found	Found	Not Found	Not Found	Not Found
DLLDSVLETIVR	Not Found	Not Found	Not Found	Not Found	Not Found	Found	Not Found	Not Found	Found	Not Found	Found	Found	Found	Not Found	Not Found	Found
DLLFAAIGR	Found	Found	Found	Not Found	Not Found	Found	Found	Not Found	Found	Not Found	Found	Found	Not Found	Found	Found	Not Found
DLLPADVLEIAFQSR	Not Found	Not Found	Not Found	Found	Not Found	Not Found	Not Found	Not Found	Not Found	Not Found	Not Found	Found	Found	Not Found	Not Found	Not Found
DLLSFLDPK	Found	Found	Found	Found	Found	Found	Found	Found	Found	Found	Found	Found	Found	Found	Not Found	Found
DLLSLVESGEIPIAR	Not Found	Not Found	Found	Not Found	Found	Found	Not Found	Not Found	Not Found	Not Found	Not Found	Not Found	Not Found	Not Found	Not Found	Not Found
DLM(+15.99)AC(+57.02)AQTGSGK	Found	Found	Found	Found	Found	Found	Found	Found	Not Found	Found	Found	Found	Found	Found	Found	Found
DLM(+15.99)GKPLM(+15.99)K	Not Found	Found	Not Found	Not Found	Found	Not Found	Found	Not Found	Found	Found	Found	Found	Found	Found	Not Found	Found
DLM(+15.99)IHIK	Found	Found	Found	Found	Found	Found	Found	Found	Found	Found	Found	Found	Found	Found	Found	Found
DLM(+15.99)SDAAR	Not Found	Not Found	Not Found	Not Found	Found	Not Found	Not Found	Not Found	Not Found	Found	Not Found	Not Found	Not Found	Not Found	Not Found	Not Found
DLM(+15.99)VHIK	Not Found	Not Found	Found	Not Found	Not Found	Not Found	Found	Not Found	Not Found	Found	Not Found	Found	Not Found	Not Found	Not Found	Not Found
DLNEIRPILPQLLDEFFK	Not Found	Not Found	Not Found	Not Found	Not Found	Not Found	Not Found	Found	Not Found	Not Found	Not Found	Not Found	Not Found	Not Found	Not Found	Not Found
DLPAFLEK	Found	Found	Not Found	Not Found	Not Found	Not Found	Not Found	Not Found	Not Found	Not Found	Not Found	Not Found	Not Found	Found	Not Found	Not Found
DLPGHLLR	Found	Found	Found	Found	Found	Found	Found	Found	Found	Found	Found	Found	Found	Found	Found	Found
DLPSFIR	Not Found	Not Found	Found	Not Found	Not Found	Not Found	Found	Found	Not Found	Found	Found	Not Found	Not Found	Not Found	Not Found	Found
DLPTFLR	Not Found	Not Found	Not Found	Not Found	Found	Not Found	Found	Found	Not Found	Found	Not Found	Not Found	Not Found	Not Found	Not Found	Not Found
DLPTILINNVEAIVER	Not Found	Not Found	Found	Found	Not Found	Found	Not Found	Found	Not Found	Not Found	Found	Not Found	Not Found	Found	Not Found	Found
DLPVTIYESELHVIEGIPQLIFVR	Not Found	Not Found	Not Found	Not Found	Not Found	Not Found	Not Found	Not Found	Not Found	Not Found	Not Found	Not Found	Not Found	Not Found	Found	Not Found
DLQDDFM(+15.99)GGAEIIK	Found	Found	Found	Found	Found	Found	Found	Found	Found	Found	Found	Found	Found	Found	Not Found	Found
DLQDDFMGGAEIIK	Found	Not Found	Not Found	Not Found	Not Found	Not Found	Not Found	Not Found	Not Found	Not Found	Not Found	Not Found	Not Found	Not Found	Not Found	Not Found
DLQEDKEPVFDSVK	Found	Not Found	Not Found	Not Found	Not Found	Not Found	Not Found	Not Found	Not Found	Not Found	Not Found	Not Found	Not Found	Not Found	Not Found	Not Found
DLQFFVGESM(+15.99)ADDSAM(+15.99)VFAYYK	Not Found	Not Found	Found	Not Found	Not Found	Not Found	Not Found	Not Found	Not Found	Not Found	Not Found	Not Found	Not Found	Found	Found	Not Found
DLQLDYLDLYLIHWPVR	Not Found	Not Found	Not Found	Not Found	Not Found	Not Found	Not Found	Not Found	Not Found	Not Found	Not Found	Not Found	Found	Not Found	Not Found	Not Found
DLQPGDHVLPVFTGEC(+57.02)GDC(+57.02)R	Not Found	Not Found	Found	Not Found	Not Found	Found	Found	Found	Not Found	Found	Found	Found	Found	Not Found	Found	Found
DLQPLNDR	Not Found	Not Found	Not Found	Not Found	Found	Not Found	Not Found	Not Found	Not Found	Not Found	Not Found	Not Found	Not Found	Not Found	Not Found	Not Found
DLQSLPFSVSEGPDGFPLVHVR	Not Found	Not Found	Found	Not Found	Found	Not Found	Not Found	Not Found	Found	Found	Not Found	Not Found	Not Found	Not Found	Not Found	Found
DLQSM(+15.99)LPLDAGFESVGIIAAVGDSVTHLK	Not Found	Not Found	Not Found	Not Found	Not Found	Found	Not Found	Not Found	Not Found	Found	Not Found	Not Found	Not Found	Not Found	Not Found	Not Found
DLSQPIDVTLLDATVAAFYGTGSK	Found	Found	Found	Found	Not Found	Found	Not Found	Found	Not Found	Found	Not Found	Not Found	Found	Found	Not Found	Not Found
DLSSIGDTVVISVTK	Not Found	Not Found	Not Found	Found	Not Found	Not Found	Not Found	Found	Found	Not Found	Not Found	Found	Not Found	Not Found	Not Found	Not Found
DLSSPVLSAVGER	Not Found	Not Found	Not Found	Not Found	Found	Not Found	Not Found	Not Found	Not Found	Not Found	Not Found	Found	Found	Not Found	Not Found	Not Found
DLSVLLATSK	Not Found	Not Found	Not Found	Not Found	Not Found	Not Found	Not Found	Not Found	Not Found	Not Found	Not Found	Not Found	Not Found	Not Found	Found	Not Found
DLTDALM(+15.99)K	Found	Found	Found	Found	Found	Found	Not Found	Found	Found	Found	Found	Found	Found	Found	Not Found	Found
DLTHLPFAER	Not Found	Not Found	Not Found	Not Found	Not Found	Not Found	Not Found	Not Found	Not Found	Not Found	Not Found	Not Found	Not Found	Not Found	Not Found	Found
DLTLAAVSPELALVSIDSGVVLLR	Not Found	Not Found	Found	Not Found	Not Found	Found	Not Found	Found	Not Found	Found	Not Found	Not Found	Found	Found	Not Found	Found
DLTLQEAETIALSILK	Not Found	Not Found	Not Found	Not Found	Not Found	Not Found	Not Found	Not Found	Found	Found	Not Found	Found	Not Found	Not Found	Not Found	Found
DLVGSAYYVAPEVLR	Found	Found	Found	Found	Found	Found	Found	Found	Found	Found	Not Found	Found	Found	Not Found	Not Found	Found
DLVGVAYTEEETK	Found	Found	Found	Not Found	Not Found	Not Found	Not Found	Not Found	Found	Found	Found	Not Found	Found	Not Found	Not Found	Not Found
DLVLGHGALVPLLAQLNEQAK	Not Found	Not Found	Not Found	Not Found	Not Found	Not Found	Not Found	Not Found	Not Found	Not Found	Not Found	Not Found	Found	Not Found	Not Found	Not Found
DLVLLLFETSLLTSGFSLDEPNTFGNR	Not Found	Not Found	Not Found	Not Found	Not Found	Found	Not Found	Not Found	Not Found	Not Found	Not Found	Not Found	Not Found	Found	Found	Not Found
DLVLLSAGHTLGLAR	Not Found	Not Found	Not Found	Not Found	Not Found	Not Found	Not Found	Found	Not Found	Not Found	Not Found	Not Found	Not Found	Not Found	Found	Not Found
DLVLLSGAHTIGIAHC(+57.02)QSFSNR	Not Found	Not Found	Not Found	Not Found	Not Found	Not Found	Not Found	Not Found	Not Found	Not Found	Not Found	Not Found	Not Found	Not Found	Found	Not Found
DLVLSHGALVPLLGQLNEHSK	Not Found	Not Found	Not Found	Not Found	Found	Found	Not Found	Not Found	Found	Not Found	Found	Not Found	Found	Not Found	Not Found	Not Found
DLVNM(+15.99)AK	Found	Not Found	Not Found	Not Found	Not Found	Not Found	Not Found	Not Found	Not Found	Not Found	Not Found	Not Found	Not Found	Not Found	Not Found	Not Found
DLVPLVVDILVQHFGAVPR	Not Found	Not Found	Not Found	Not Found	Not Found	Not Found	Not Found	Not Found	Found	Found	Not Found	Found	Not Found	Not Found	Not Found	Found
DLVTGFLK	Not Found	Found	Found	Not Found	Not Found	Not Found	Found	Found	Not Found	Found	Not Found	Not Found	Found	Found	Not Found	Not Found
DLVVLSGAHTIGVSHC(+57.02)TSFSNR	Not Found	Not Found	Not Found	Not Found	Not Found	Not Found	Not Found	Not Found	Not Found	Not Found	Not Found	Not Found	Not Found	Not Found	Found	Not Found
DLVVSVM(+15.99)SAM(+15.99)GEEQIC(+57.02)ALK	Not Found	Not Found	Not Found	Not Found	Not Found	Not Found	Not Found	Not Found	Not Found	Not Found	Not Found	Not Found	Not Found	Not Found	Found	Not Found
DLYGNIVLSGGSTM(+15.99)FPGIADR	Found	Found	Found	Found	Not Found	Found	Not Found	Found	Found	Found	Found	Found	Found	Found	Found	Found
DLYGNIVLSGGSTMFPGIADR	Not Found	Not Found	Not Found	Found	Not Found	Not Found	Not Found	Not Found	Not Found	Not Found	Not Found	Not Found	Not Found	Not Found	Not Found	Not Found
DLYGNIVLSGGTTM(+15.99)FPGIADR	Not Found	Not Found	Found	Not Found	Not Found	Found	Not Found	Not Found	Not Found	Found	Not Found	Found	Not Found	Found	Not Found	Found
DM(+15.99)EEYGSSM(+15.99)QYPK	Found	Found	Found	Found	Found	Found	Not Found	Found	Found	Found	Found	Found	Not Found	Not Found	Found	Found
DM(+15.99)EGAAVAYVADIFK	Found	Not Found	Not Found	Found	Not Found	Found	Not Found	Not Found	Found	Found	Not Found	Not Found	Found	Found	Not Found	Found
DM(+15.99)ETQYAAAR	Not Found	Not Found	Not Found	Not Found	Found	Not Found	Not Found	Not Found	Not Found	Not Found	Found	Not Found	Not Found	Not Found	Not Found	Not Found
DM(+15.99)FEVFYIDFGNQEAVPYSR	Not Found	Not Found	Not Found	Not Found	Not Found	Found	Not Found	Not Found	Not Found	Not Found	Not Found	Found	Not Found	Found	Found	Not Found
DM(+15.99)GTTVM(+15.99)GK	Not Found	Not Found	Not Found	Found	Found	Not Found	Found	Not Found	Found	Not Found	Not Found	Not Found	Not Found	Not Found	Not Found	Not Found
DM(+15.99)GYLYFFER	Found	Not Found	Not Found	Not Found	Not Found	Not Found	Found	Not Found	Not Found	Not Found	Not Found	Not Found	Not Found	Not Found	Not Found	Not Found
DM(+15.99)ILLGDLVLQNR	Not Found	Found	Found	Found	Found	Not Found	Not Found	Not Found	Not Found	Not Found	Not Found	Not Found	Found	Found	Not Found	Not Found
DM(+15.99)KPETFASLVSAILYEK	Found	Found	Found	Found	Not Found	Found	Found	Found	Found	Found	Found	Not Found	Found	Found	Found	Found
DM(+15.99)PILQDGPPPGGFAPVR	Found	Not Found	Not Found	Not Found	Found	Not Found	Not Found	Not Found	Not Found	Not Found	Not Found	Found	Not Found	Not Found	Not Found	Found
DM(+15.99)SHPQM(+15.99)PK	Found	Not Found	Not Found	Not Found	Found	Found	Not Found	Not Found	Found	Found	Found	Not Found	Found	Not Found	Not Found	Not Found
DM(+15.99)SM(+15.99)SPPGPHGVK	Found	Found	Found	Found	Found	Found	Not Found	Found	Found	Found	Found	Found	Found	Found	Found	Found
DM(+15.99)SQADFGR	Found	Found	Found	Found	Found	Found	Found	Found	Found	Found	Found	Found	Found	Found	Found	Found
DM(+15.99)TFDEAIYDSFIDLQEK	Found	Not Found	Found	Not Found	Found	Found	Not Found	Not Found	Found	Found	Not Found	Found	Not Found	Not Found	Not Found	Not Found
DM(+15.99)WLNFLPAER	Found	Not Found	Not Found	Not Found	Not Found	Not Found	Not Found	Not Found	Not Found	Not Found	Not Found	Not Found	Not Found	Not Found	Not Found	Found
DNC(+57.02)LNASM(+15.99)DSISAEAK	Found	Found	Found	Found	Found	Found	Found	Found	Not Found	Found	Found	Found	Found	Found	Found	Found
DNESLAPIFTPAR	Not Found	Not Found	Found	Not Found	Not Found	Not Found	Not Found	Not Found	Not Found	Not Found	Not Found	Not Found	Not Found	Not Found	Not Found	Not Found
DNEYEEELLDYEEEEEKAPDSVGAK	Not Found	Found	Not Found	Not Found	Not Found	Not Found	Not Found	Not Found	Not Found	Not Found	Not Found	Not Found	Not Found	Not Found	Not Found	Not Found
DNEYSDLFYAIPWSQGTLGFLVSAEIK	Not Found	Not Found	Found	Not Found	Not Found	Not Found	Not Found	Not Found	Not Found	Not Found	Not Found	Not Found	Not Found	Not Found	Not Found	Not Found
DNGGTVTAGNASSISDGAAAIVLVSGK	Found	Not Found	Found	Found	Found	Not Found	Not Found	Not Found	Not Found	Not Found	Found	Not Found	Not Found	Found	Found	Not Found
DNGM(+15.99)HALIIYDDLSK	Not Found	Not Found	Found	Not Found	Not Found	Not Found	Not Found	Not Found	Not Found	Not Found	Not Found	Not Found	Not Found	Not Found	Found	Found
DNGVEPSEFEETVAQALFDLENTNSELK	Not Found	Found	Found	Not Found	Not Found	Found	Not Found	Found	Found	Not Found	Found	Found	Found	Not Found	Not Found	Found
DNGVPLVAFSLK	Not Found	Not Found	Not Found	Not Found	Not Found	Found	Not Found	Not Found	Not Found	Not Found	Not Found	Not Found	Not Found	Not Found	Not Found	Found
DNILADLIGEK	Found	Found	Found	Found	Not Found	Found	Found	Not Found	Not Found	Found	Found	Not Found	Found	Not Found	Not Found	Not Found
DNIQGITKPAIR	Not Found	Not Found	Not Found	Not Found	Not Found	Not Found	Not Found	Found	Not Found	Found	Not Found	Found	Found	Found	Found	Not Found
DNLTLWTSDIGDEAGDEIK	Found	Found	Found	Found	Found	Found	Not Found	Found	Found	Found	Found	Found	Found	Found	Found	Found
DNLTLWTSDIGDEAGDEIKEASK	Not Found	Not Found	Not Found	Not Found	Not Found	Not Found	Not Found	Not Found	Not Found	Not Found	Not Found	Not Found	Not Found	Not Found	Found	Found
DNLTLWTSDM(+15.99)QDDGADEIK	Found	Found	Found	Not Found	Found	Found	Not Found	Found	Found	Found	Found	Found	Found	Found	Found	Found
DNLTLWTSDM(+15.99)QDDGADEIKEAPPK	Not Found	Not Found	Not Found	Not Found	Not Found	Not Found	Not Found	Not Found	Not Found	Not Found	Not Found	Not Found	Not Found	Not Found	Not Found	Found
DNLTLWTSDM(+15.99)QDDGDEIK	Not Found	Not Found	Found	Not Found	Found	Found	Not Found	Not Found	Not Found	Found	Not Found	Not Found	Found	Not Found	Not Found	Not Found
DNLTLWTSDM(+15.99)QDDGDEIKEAAPK	Not Found	Not Found	Not Found	Not Found	Found	Found	Not Found	Not Found	Not Found	Found	Found	Not Found	Not Found	Not Found	Not Found	Found
DNLTLWTSDMQDDGADEIK	Found	Not Found	Not Found	Not Found	Not Found	Not Found	Not Found	Not Found	Not Found	Not Found	Not Found	Not Found	Not Found	Not Found	Not Found	Not Found
DNPFVEDQGAQPEIWAYGLR	Found	Not Found	Not Found	Not Found	Not Found	Not Found	Not Found	Not Found	Not Found	Not Found	Not Found	Not Found	Not Found	Not Found	Not Found	Not Found
DNPGLAC(+57.02)LALQYIK	Not Found	Not Found	Not Found	Not Found	Not Found	Found	Not Found	Not Found	Not Found	Not Found	Not Found	Not Found	Not Found	Not Found	Not Found	Not Found
DNPNTLFWPVK	Found	Found	Found	Found	Found	Found	Found	Found	Found	Found	Found	Found	Found	Found	Not Found	Found
DNPNVENVIVLLAGTGTTK	Not Found	Found	Not Found	Not Found	Not Found	Found	Not Found	Not Found	Not Found	Not Found	Not Found	Not Found	Found	Not Found	Not Found	Not Found
DNSEEPIPSVLLSLSGQ(+.98)NGYR	Not Found	Not Found	Not Found	Not Found	Not Found	Found	Not Found	Not Found	Not Found	Not Found	Not Found	Not Found	Not Found	Not Found	Not Found	Not Found
DNSEEPIPSVLLSLSGQN(+.98)GYR	Not Found	Not Found	Not Found	Not Found	Not Found	Not Found	Not Found	Not Found	Not Found	Not Found	Found	Not Found	Not Found	Not Found	Not Found	Not Found
DNSM(+15.99)AGYM(+15.99)SSK	Found	Found	Found	Found	Found	Found	Found	Found	Found	Found	Found	Found	Found	Found	Not Found	Found
DNVEYIAGGATQN(+.98)SIK	Not Found	Not Found	Not Found	Not Found	Not Found	Not Found	Not Found	Not Found	Not Found	Not Found	Not Found	Not Found	Found	Not Found	Not Found	Not Found
DNVEYIAGGATQNSIK	Found	Not Found	Found	Not Found	Found	Not Found	Found	Not Found	Found	Found	Found	Not Found	Not Found	Found	Found	Found
DNVPFHTVM(+15.99)FPSTLLGTGEDWTLM(+15.99)K	Not Found	Not Found	Not Found	Not Found	Not Found	Not Found	Not Found	Not Found	Not Found	Not Found	Found	Not Found	Not Found	Not Found	Not Found	Not Found
DNVPLIDVTQFGYFK	Found	Found	Found	Found	Found	Found	Found	Found	Found	Found	Found	Found	Found	Found	Found	Found
DNVPLVDVTQFGYFK	Not Found	Found	Not Found	Not Found	Not Found	Not Found	Not Found	Not Found	Found	Not Found	Found	Not Found	Not Found	Not Found	Not Found	Not Found
DPADIPWGDYGAEYVVESSGVFTTK	Found	Found	Found	Not Found	Found	Found	Not Found	Not Found	Not Found	Not Found	Not Found	Found	Found	Not Found	Not Found	Not Found
DPDGYIFELIQR	Found	Found	Found	Found	Found	Found	Found	Found	Found	Found	Found	Found	Found	Found	Not Found	Found
DPDGYWIEIFDLK	Found	Not Found	Not Found	Not Found	Found	Not Found	Not Found	Not Found	Not Found	Found	Not Found	Not Found	Not Found	Not Found	Found	Found
DPDWIWC(+57.02)DSIDINR	Found	Not Found	Not Found	Not Found	Not Found	Not Found	Not Found	Not Found	Not Found	Not Found	Not Found	Not Found	Not Found	Not Found	Found	Not Found
DPEEIPWGEFGAEFVVESSGVFTTK	Not Found	Not Found	Found	Not Found	Not Found	Not Found	Not Found	Not Found	Not Found	Not Found	Not Found	Found	Not Found	Found	Not Found	Not Found
DPEVLDIAAHELLPR	Found	Found	Found	Found	Found	Found	Not Found	Found	Not Found	Found	Found	Found	Found	Not Found	Not Found	Found
DPFVVEAYHGLATVAEQLNDNSLK	Not Found	Not Found	Not Found	Not Found	Not Found	Not Found	Not Found	Not Found	Found	Not Found	Not Found	Not Found	Not Found	Not Found	Not Found	Not Found
DPGQKPFSFK	Not Found	Not Found	Not Found	Not Found	Found	Found	Not Found	Not Found	Not Found	Not Found	Not Found	Found	Not Found	Not Found	Not Found	Not Found
DPHGNVQVAR	Found	Found	Found	Found	Not Found	Found	Not Found	Found	Found	Found	Found	Found	Found	Found	Not Found	Not Found
DPIDLFLLPGLAFDK	Not Found	Found	Found	Found	Found	Found	Found	Not Found	Found	Found	Found	Found	Found	Found	Not Found	Found
DPIIGVTEAFLADPSPNK	Not Found	Found	Found	Not Found	Not Found	Not Found	Not Found	Not Found	Found	Not Found	Not Found	Found	Not Found	Not Found	Not Found	Not Found
DPILGVTEAFLADPSPNK	Not Found	Found	Found	Not Found	Not Found	Not Found	Not Found	Not Found	Found	Not Found	Not Found	Found	Not Found	Not Found	Not Found	Not Found
DPLWIQQFEER	Found	Not Found	Not Found	Not Found	Not Found	Found	Found	Not Found	Not Found	Not Found	Found	Not Found	Not Found	Not Found	Found	Not Found
DPNAIFVFK	Not Found	Not Found	Not Found	Not Found	Not Found	Not Found	Not Found	Not Found	Not Found	Not Found	Found	Not Found	Not Found	Found	Not Found	Not Found
DPNGYIFELIQR	Found	Not Found	Not Found	Not Found	Not Found	Not Found	Not Found	Found	Not Found	Not Found	Not Found	Not Found	Not Found	Not Found	Not Found	Not Found
DPNRPFPTGQGSDAGVGLLK	Found	Not Found	Found	Found	Not Found	Found	Not Found	Found	Found	Not Found	Not Found	Found	Found	Not Found	Not Found	Not Found
DPNWIHVK	Found	Found	Found	Not Found	Found	Found	Found	Found	Found	Found	Found	Found	Found	Not Found	Not Found	Not Found
DPPVM(+15.99)HVTDLLTAPAK	Not Found	Not Found	Not Found	Not Found	Not Found	Not Found	Not Found	Not Found	Not Found	Not Found	Not Found	Found	Not Found	Not Found	Not Found	Not Found
DPSDKDINALEQHIK	Found	Found	Found	Found	Found	Found	Found	Found	Found	Found	Found	Found	Found	Found	Found	Found
DPSKPQVR	Not Found	Not Found	Not Found	Not Found	Not Found	Found	Not Found	Not Found	Not Found	Not Found	Not Found	Not Found	Found	Found	Not Found	Not Found
DPTEQAQIDNYM(+15.99)VQQLDGTVNEWGWC(+57.02)K	Found	Found	Found	Not Found	Found	Found	Not Found	Found	Not Found	Found	Not Found	Not Found	Found	Not Found	Not Found	Found
DPTTAWLGPDGK	Not Found	Not Found	Not Found	Not Found	Not Found	Not Found	Not Found	Not Found	Not Found	Not Found	Not Found	Not Found	Not Found	Found	Not Found	Not Found
DPVPFFLAPK	Found	Found	Found	Not Found	Found	Not Found	Not Found	Not Found	Found	Found	Not Found	Not Found	Not Found	Not Found	Not Found	Found
DPVRPGVK	Not Found	Found	Found	Not Found	Not Found	Not Found	Not Found	Found	Not Found	Not Found	Not Found	Not Found	Not Found	Not Found	Not Found	Found
DPVSSAAEEC(+57.02)IINLR	Not Found	Not Found	Found	Not Found	Not Found	Not Found	Not Found	Not Found	Not Found	Not Found	Not Found	Not Found	Not Found	Not Found	Not Found	Not Found
DPYTGSSAYVPGGPSNVSAESR	Not Found	Not Found	Not Found	Not Found	Not Found	Not Found	Not Found	Not Found	Found	Not Found	Not Found	Not Found	Not Found	Found	Not Found	Found
DQADYINVPVEGPYKPAHYR	Found	Found	Found	Found	Found	Found	Found	Found	Found	Found	Found	Found	Found	Found	Found	Found
DQEFSSDM(+15.99)GSR	Not Found	Not Found	Not Found	Not Found	Found	Not Found	Not Found	Not Found	Not Found	Not Found	Found	Not Found	Not Found	Not Found	Not Found	Not Found
DQGLDSTDLVALSGAHTFGK	Not Found	Not Found	Not Found	Not Found	Not Found	Not Found	Found	Not Found	Not Found	Found	Not Found	Not Found	Found	Not Found	Not Found	Not Found
DQHATVVDPK	Found	Found	Not Found	Found	Found	Found	Found	Not Found	Not Found	Not Found	Found	Found	Found	Found	Not Found	Found
DQIFIGDISTLYK	Not Found	Not Found	Found	Found	Found	Not Found	Found	Not Found	Not Found	Found	Not Found	Found	Not Found	Not Found	Not Found	Not Found
DQIGSFFYFPSLHFQR	Not Found	Not Found	Not Found	Not Found	Not Found	Not Found	Not Found	Not Found	Not Found	Not Found	Not Found	Not Found	Not Found	Not Found	Found	Not Found
DQIGSFYYFPSLGFHK	Found	Not Found	Not Found	Not Found	Not Found	Not Found	Not Found	Not Found	Not Found	Not Found	Not Found	Not Found	Not Found	Not Found	Not Found	Not Found
DQIGTFTYFPSINFQR	Not Found	Found	Not Found	Not Found	Not Found	Not Found	Not Found	Found	Not Found	Found	Not Found	Not Found	Not Found	Not Found	Not Found	Found
DQIYDIFQLLPSK	Found	Found	Found	Found	Found	Found	Found	Found	Found	Found	Found	Found	Found	Found	Found	Found
DQLLQLR	Not Found	Found	Found	Not Found	Found	Not Found	Not Found	Found	Not Found	Found	Not Found	Not Found	Found	Not Found	Not Found	Not Found
DQLNEQVLQLQK	Found	Found	Found	Not Found	Found	Not Found	Not Found	Found	Not Found	Not Found	Not Found	Found	Not Found	Not Found	Not Found	Not Found
DQLSVVLDALER	Not Found	Found	Not Found	Not Found	Not Found	Not Found	Not Found	Not Found	Not Found	Found	Found	Not Found	Not Found	Not Found	Not Found	Not Found
DQN(+.98)GFISAAELR	Found	Not Found	Not Found	Not Found	Found	Not Found	Not Found	Not Found	Not Found	Not Found	Not Found	Not Found	Not Found	Not Found	Not Found	Not Found
DQPPDLAGLVPSVSSLVPDTPEK	Found	Not Found	Not Found	Not Found	Not Found	Not Found	Not Found	Not Found	Not Found	Not Found	Not Found	Not Found	Not Found	Not Found	Not Found	Not Found
DQSILLATTK	Found	Found	Not Found	Found	Found	Found	Found	Found	Found	Found	Not Found	Found	Found	Found	Found	Found
DQVEQTSSSSAPEVER	Not Found	Not Found	Found	Not Found	Found	Not Found	Found	Not Found	Not Found	Found	Found	Not Found	Not Found	Found	Not Found	Found
DQVLEQLGLAVGAR	Not Found	Found	Not Found	Not Found	Not Found	Not Found	Not Found	Not Found	Found	Not Found	Found	Found	Not Found	Found	Not Found	Not Found
DQYLNTEEFIDAVAEELK	Found	Found	Found	Found	Found	Found	Found	Found	Found	Found	Found	Found	Found	Found	Found	Found
DRDLFNEWTVELK	Found	Not Found	Not Found	Not Found	Found	Not Found	Not Found	Found	Found	Not Found	Not Found	Found	Found	Not Found	Not Found	Found
DRGPYPADQVVR	Not Found	Not Found	Found	Found	Not Found	Not Found	Not Found	Found	Found	Found	Found	Found	Found	Not Found	Not Found	Found
DRPLEETDIVLWYVFGITHVPR	Not Found	Not Found	Found	Not Found	Not Found	Not Found	Not Found	Not Found	Not Found	Not Found	Not Found	Not Found	Not Found	Found	Not Found	Not Found
DRVDLNLPGQQALLITEVAK	Not Found	Found	Found	Found	Not Found	Found	Not Found	Not Found	Not Found	Found	Not Found	Found	Found	Not Found	Not Found	Found
DRVPNIK	Found	Not Found	Not Found	Not Found	Not Found	Not Found	Not Found	Not Found	Found	Not Found	Not Found	Not Found	Not Found	Not Found	Not Found	Not Found
DSAAVADVWPSTSAFDGYLSALSPLQLVR	Not Found	Not Found	Not Found	Not Found	Not Found	Not Found	Not Found	Found	Not Found	Not Found	Not Found	Not Found	Not Found	Not Found	Not Found	Not Found
DSAAVFAWK	Found	Found	Found	Not Found	Found	Not Found	Found	Not Found	Found	Found	Found	Found	Found	Found	Found	Not Found
DSAPNQTLR	Not Found	Not Found	Not Found	Not Found	Not Found	Not Found	Not Found	Not Found	Found	Not Found	Not Found	Not Found	Not Found	Not Found	Not Found	Not Found
DSAPSIIFIDEIDSLC(+57.02)GQR	Found	Not Found	Found	Found	Not Found	Not Found	Not Found	Found	Not Found	Not Found	Found	Not Found	Found	Not Found	Not Found	Not Found
DSAPSLEVLEVAGNDITAK	Not Found	Not Found	Not Found	Not Found	Not Found	Not Found	Not Found	Not Found	Not Found	Not Found	Not Found	Not Found	Found	Found	Not Found	Not Found
DSDGHGTHTASTVAGGLVNQASLYGLALGTAR	Not Found	Not Found	Not Found	Not Found	Found	Not Found	Not Found	Not Found	Not Found	Not Found	Not Found	Not Found	Not Found	Not Found	Not Found	Not Found
DSDSM(+15.99)QVDNPPEKK	Found	Not Found	Found	Not Found	Found	Not Found	Not Found	Not Found	Not Found	Found	Not Found	Not Found	Not Found	Not Found	Not Found	Not Found
DSEIAM(+15.99)GAYQPYHLSAHEPAR	Found	Found	Found	Found	Found	Found	Not Found	Found	Found	Found	Found	Found	Found	Found	Not Found	Found
DSELAEEILAAGPTL	Not Found	Not Found	Not Found	Not Found	Not Found	Found	Not Found	Not Found	Found	Found	Not Found	Not Found	Not Found	Not Found	Not Found	Not Found
DSFLDEGFILDK	Not Found	Not Found	Not Found	Not Found	Not Found	Not Found	Not Found	Not Found	Not Found	Not Found	Not Found	Not Found	Not Found	Not Found	Not Found	Found
DSGLFGSSSIDC(+57.02)GHVEQWIDFSTFEIDIPVSTK	Found	Not Found	Found	Not Found	Not Found	Not Found	Not Found	Not Found	Found	Found	Found	Not Found	Not Found	Found	Not Found	Not Found
DSGLWFAPPDWR	Found	Not Found	Not Found	Not Found	Not Found	Not Found	Not Found	Not Found	Not Found	Not Found	Not Found	Not Found	Not Found	Not Found	Not Found	Not Found
DSHGHGTHTSSIAAGAR	Not Found	Not Found	Not Found	Not Found	Not Found	Not Found	Not Found	Not Found	Not Found	Found	Found	Not Found	Not Found	Not Found	Not Found	Not Found
DSIM(+15.99)DSTVNC(+57.02)R	Not Found	Not Found	Not Found	Found	Found	Found	Found	Not Found	Found	Not Found	Found	Not Found	Not Found	Not Found	Not Found	Not Found
DSINSASTIAQSLSGELAEGQR	Not Found	Found	Not Found	Not Found	Found	Found	Not Found	Found	Found	Not Found	Not Found	Not Found	Found	Not Found	Not Found	Not Found
DSIQAFLVEAVK	Found	Not Found	Not Found	Not Found	Found	Not Found	Not Found	Not Found	Not Found	Found	Found	Not Found	Not Found	Not Found	Not Found	Not Found
DSLFPFR	Not Found	Not Found	Found	Not Found	Not Found	Not Found	Not Found	Not Found	Not Found	Not Found	Not Found	Not Found	Not Found	Not Found	Not Found	Not Found
DSLGTSITTAK	Not Found	Not Found	Not Found	Not Found	Not Found	Not Found	Not Found	Not Found	Not Found	Not Found	Not Found	Not Found	Found	Not Found	Not Found	Not Found
DSLLLFSR	Found	Found	Found	Not Found	Found	Found	Found	Not Found	Found	Found	Found	Found	Not Found	Not Found	Not Found	Found
DSLPEDQQNIVAGFFSVIK	Not Found	Not Found	Not Found	Not Found	Found	Not Found	Not Found	Not Found	Not Found	Not Found	Not Found	Not Found	Not Found	Not Found	Not Found	Not Found
DSLTEDQQNIVSGFFSVIR	Not Found	Found	Not Found	Found	Not Found	Found	Not Found	Not Found	Found	Not Found	Found	Not Found	Not Found	Not Found	Not Found	Found
DSNAFEWEIVPVEVSGGR	Found	Not Found	Not Found	Not Found	Not Found	Not Found	Not Found	Not Found	Not Found	Not Found	Found	Not Found	Not Found	Not Found	Not Found	Found
DSNDILNSWAM(+15.99)NLEK	Not Found	Not Found	Not Found	Not Found	Found	Not Found	Not Found	Not Found	Not Found	Not Found	Not Found	Not Found	Not Found	Not Found	Not Found	Not Found
DSNSQHAQEALR	Found	Found	Found	Found	Found	Found	Found	Found	Found	Found	Found	Found	Found	Found	Not Found	Found
DSQEALAPLVEVALK	Not Found	Found	Found	Found	Found	Found	Not Found	Found	Found	Found	Not Found	Found	Found	Found	Not Found	Found
DSSLFIPILSQR	Not Found	Found	Found	Not Found	Not Found	Not Found	Not Found	Not Found	Not Found	Not Found	Not Found	Not Found	Not Found	Not Found	Not Found	Not Found
DSSVAVIVYDVASR	Not Found	Not Found	Not Found	Not Found	Not Found	Not Found	Not Found	Not Found	Not Found	Not Found	Not Found	Not Found	Not Found	Found	Not Found	Not Found
DSTLIM(+15.99)QLLR	Found	Found	Found	Found	Found	Found	Found	Found	Found	Found	Found	Found	Found	Found	Found	Found
DSTLIMQLLR	Found	Not Found	Found	Found	Not Found	Found	Found	Found	Not Found	Found	Found	Found	Found	Found	Found	Found
DSTVITGGPSWEVPLGR	Found	Found	Not Found	Not Found	Not Found	Not Found	Not Found	Found	Found	Not Found	Not Found	Not Found	Not Found	Found	Not Found	Not Found
DSVAILGGPNYK	Not Found	Found	Not Found	Not Found	Not Found	Found	Not Found	Not Found	Not Found	Not Found	Not Found	Not Found	Not Found	Not Found	Not Found	Not Found
DSVDVQGGPSWR	Found	Found	Found	Not Found	Found	Found	Found	Found	Found	Found	Found	Not Found	Found	Found	Not Found	Found
DSVLAFAENVPGTTSK	Not Found	Not Found	Not Found	Not Found	Not Found	Not Found	Not Found	Not Found	Found	Not Found	Not Found	Not Found	Not Found	Not Found	Not Found	Not Found
DSVVAGFQWASK	Not Found	Not Found	Not Found	Not Found	Not Found	Not Found	Not Found	Not Found	Not Found	Found	Not Found	Not Found	Not Found	Not Found	Not Found	Not Found
DSWEIPPVFNWIQEAGK	Not Found	Not Found	Not Found	Not Found	Not Found	Not Found	Not Found	Not Found	Not Found	Found	Found	Not Found	Not Found	Not Found	Not Found	Not Found
DSYAFLVNWFR	Not Found	Not Found	Not Found	Not Found	Not Found	Not Found	Not Found	Not Found	Not Found	Not Found	Not Found	Not Found	Not Found	Not Found	Found	Not Found
DSYITTLNVC(+57.02)QAYTLK	Not Found	Not Found	Not Found	Not Found	Not Found	Not Found	Not Found	Not Found	Not Found	Not Found	Found	Found	Not Found	Not Found	Found	Not Found
DSYLILDTLPSEYDSR	Not Found	Found	Not Found	Not Found	Found	Not Found	Found	Not Found	Not Found	Not Found	Not Found	Found	Found	Not Found	Not Found	Not Found
DTC(+57.02)IQVINTWEEFTEALGQK	Not Found	Not Found	Found	Not Found	Found	Found	Not Found	Found	Found	Found	Found	Found	Not Found	Found	Found	Found
DTDSEEELKEAFR	Found	Found	Found	Not Found	Found	Found	Found	Found	Found	Found	Found	Found	Found	Found	Not Found	Found
DTFGHVGGAILGGLVGLK	Found	Found	Found	Found	Found	Found	Found	Found	Found	Found	Found	Found	Found	Found	Not Found	Found
DTFGPINVPSDR	Not Found	Not Found	Not Found	Not Found	Not Found	Not Found	Found	Not Found	Not Found	Not Found	Not Found	Not Found	Not Found	Not Found	Not Found	Not Found
DTGLFGVYAVAKPDC(+57.02)LDDLAYAIM(+15.99)YETTK	Not Found	Not Found	Not Found	Found	Not Found	Not Found	Not Found	Not Found	Not Found	Not Found	Not Found	Not Found	Not Found	Not Found	Not Found	Not Found
DTHGYVGADLAALC(+57.02)TEAALQC(+57.02)IR	Not Found	Not Found	Not Found	Not Found	Found	Not Found	Not Found	Found	Found	Found	Found	Found	Not Found	Not Found	Found	Not Found
DTHPDDLLAPVLK	Found	Found	Found	Found	Not Found	Found	Found	Found	Found	Found	Found	Found	Found	Found	Not Found	Found
DTILHIQDKPALFK	Not Found	Found	Not Found	Found	Not Found	Found	Found	Not Found	Not Found	Not Found	Not Found	Found	Not Found	Not Found	Not Found	Not Found
DTIVATGGPYWEVPTGR	Found	Found	Found	Not Found	Not Found	Found	Not Found	Not Found	Found	Not Found	Found	Found	Not Found	Found	Not Found	Not Found
DTLGIFR	Not Found	Not Found	Found	Not Found	Not Found	Not Found	Not Found	Not Found	Not Found	Not Found	Not Found	Not Found	Not Found	Not Found	Not Found	Found
DTLTQVIIPTFNIK	Found	Found	Found	Not Found	Found	Found	Not Found	Found	Found	Found	Found	Found	Found	Not Found	Not Found	Found
DTNHM(+15.99)FLELPLLR	Found	Found	Found	Found	Found	Found	Found	Not Found	Found	Found	Found	Found	Found	Found	Not Found	Found
DTPAEDLLASVLK	Not Found	Not Found	Not Found	Not Found	Found	Found	Found	Not Found	Not Found	Not Found	Found	Found	Not Found	Not Found	Not Found	Not Found
DTPLSEFFNVEVVALSSYEEK	Not Found	Not Found	Not Found	Not Found	Not Found	Not Found	Not Found	Not Found	Not Found	Not Found	Not Found	Not Found	Not Found	Found	Not Found	Not Found
DTQVVANC(+57.02)LSALQEILTSEASSLEEASR	Not Found	Not Found	Not Found	Not Found	Not Found	Not Found	Not Found	Not Found	Not Found	Found	Not Found	Not Found	Not Found	Not Found	Not Found	Not Found
DTSLDKEFIAK	Not Found	Not Found	Found	Not Found	Found	Not Found	Not Found	Not Found	Not Found	Found	Not Found	Not Found	Not Found	Not Found	Not Found	Not Found
DTTLNGAVEAM(+15.99)YTEM(+15.99)ASR	Not Found	Not Found	Not Found	Not Found	Not Found	Not Found	Not Found	Not Found	Not Found	Not Found	Not Found	Not Found	Not Found	Found	Not Found	Not Found
DTTTIIADAASKDELQAR	Not Found	Not Found	Found	Not Found	Not Found	Not Found	Not Found	Not Found	Not Found	Not Found	Not Found	Not Found	Not Found	Not Found	Not Found	Found
DTTTIVGDGSTQEAVSK	Found	Found	Found	Found	Found	Found	Found	Found	Found	Found	Found	Found	Found	Found	Found	Found
DTVDGM(+15.99)TAM(+15.99)VAAK	Not Found	Not Found	Not Found	Not Found	Not Found	Not Found	Not Found	Not Found	Not Found	Not Found	Found	Not Found	Not Found	Not Found	Not Found	Not Found
DTVGQYESHTAFTLPGLYR	Not Found	Not Found	Not Found	Not Found	Found	Not Found	Not Found	Not Found	Not Found	Not Found	Not Found	Not Found	Found	Not Found	Not Found	Found
DTVLELEFQGVR	Not Found	Not Found	Not Found	Found	Not Found	Not Found	Not Found	Not Found	Found	Not Found	Not Found	Not Found	Not Found	Found	Not Found	Not Found
DTWSQLLEFAR	Not Found	Not Found	Not Found	Not Found	Found	Not Found	Not Found	Not Found	Found	Not Found	Not Found	Not Found	Not Found	Not Found	Not Found	Not Found
DVAEALILLYEK	Found	Found	Not Found	Not Found	Not Found	Not Found	Not Found	Not Found	Not Found	Not Found	Not Found	Not Found	Not Found	Not Found	Found	Found
DVALLLDQGFK	Found	Not Found	Not Found	Not Found	Found	Not Found	Not Found	Found	Found	Not Found	Not Found	Not Found	Not Found	Not Found	Not Found	Not Found
DVAVGKPIAITVEDLADIESVK	Not Found	Found	Not Found	Found	Found	Found	Not Found	Not Found	Found	Not Found	Not Found	Found	Found	Not Found	Not Found	Not Found
DVAVLEAMLESGAK	Found	Not Found	Not Found	Not Found	Not Found	Not Found	Not Found	Not Found	Not Found	Not Found	Not Found	Not Found	Not Found	Not Found	Not Found	Not Found
DVC(+57.02)IVGVAR	Found	Found	Found	Found	Found	Found	Found	Not Found	Found	Found	Found	Found	Found	Found	Found	Found
DVC(+57.02)LLAR	Not Found	Not Found	Not Found	Not Found	Found	Not Found	Not Found	Not Found	Not Found	Not Found	Not Found	Not Found	Found	Not Found	Not Found	Found
DVC(+57.02)TPEHQELAR	Found	Not Found	Not Found	Not Found	Not Found	Not Found	Not Found	Found	Not Found	Found	Not Found	Not Found	Not Found	Not Found	Not Found	Not Found
DVDAAVAVLDAVDPQK	Not Found	Found	Found	Not Found	Found	Found	Found	Found	Not Found	Not Found	Not Found	Found	Not Found	Found	Not Found	Not Found
DVDDFVSFINEK	Not Found	Not Found	Not Found	Not Found	Not Found	Found	Found	Not Found	Not Found	Not Found	Not Found	Not Found	Not Found	Not Found	Found	Not Found
DVDGAYM(+15.99)TK	Not Found	Not Found	Found	Not Found	Found	Not Found	Not Found	Not Found	Not Found	Not Found	Not Found	Not Found	Not Found	Not Found	Not Found	Not Found
DVDM(+15.99)VIEAAVENVPLK	Not Found	Not Found	Not Found	Not Found	Not Found	Not Found	Not Found	Not Found	Not Found	Not Found	Not Found	Not Found	Found	Not Found	Not Found	Not Found
DVDNDFFLVVVK	Not Found	Not Found	Not Found	Not Found	Not Found	Not Found	Not Found	Not Found	Not Found	Not Found	Not Found	Not Found	Not Found	Not Found	Found	Not Found
DVEALIDEYAR	Found	Found	Found	Not Found	Found	Not Found	Not Found	Found	Not Found	Found	Not Found	Found	Not Found	Not Found	Not Found	Not Found
DVERDDIEFITK	Found	Not Found	Not Found	Not Found	Found	Not Found	Not Found	Not Found	Not Found	Found	Found	Found	Found	Not Found	Not Found	Found
DVEVAEQGEFQSK	Found	Not Found	Found	Not Found	Found	Not Found	Found	Found	Not Found	Not Found	Not Found	Not Found	Not Found	Found	Found	Not Found
DVFWIVIVDTK	Not Found	Found	Found	Not Found	Not Found	Found	Not Found	Not Found	Not Found	Not Found	Not Found	Found	Found	Found	Found	Found
DVFYTM(+15.99)GLSDQDIVALSGGHTLGR	Found	Found	Found	Found	Found	Found	Found	Found	Found	Found	Found	Found	Found	Found	Found	Found
DVFYTMGLSDQDIVALSGGHTLGR	Not Found	Not Found	Not Found	Not Found	Not Found	Not Found	Not Found	Not Found	Not Found	Not Found	Not Found	Not Found	Not Found	Found	Found	Not Found
DVGANVVM(+15.99)ISQASSEHSVC(+57.02)FAVPEK	Not Found	Not Found	Not Found	Not Found	Not Found	Not Found	Not Found	Not Found	Not Found	Not Found	Not Found	Not Found	Not Found	Not Found	Found	Not Found
DVGLNDNTDLVALSGAHTFGR	Not Found	Not Found	Not Found	Not Found	Not Found	Not Found	Not Found	Not Found	Not Found	Not Found	Found	Found	Found	Not Found	Not Found	Found
DVGLNQIALFEGK	Found	Found	Not Found	Not Found	Found	Found	Not Found	Not Found	Found	Not Found	Found	Not Found	Not Found	Found	Not Found	Found
DVGLPSGILNVLTGYGPEAGAPLASHPHVDK	Not Found	Not Found	Not Found	Not Found	Not Found	Not Found	Not Found	Found	Not Found	Not Found	Not Found	Not Found	Not Found	Not Found	Not Found	Not Found
DVIALSGGPSYAVELGR	Not Found	Found	Found	Found	Found	Found	Not Found	Found	Found	Found	Found	Found	Found	Found	Not Found	Found
DVIAQAQSGTGK	Found	Not Found	Found	Not Found	Not Found	Found	Not Found	Found	Found	Not Found	Not Found	Found	Found	Not Found	Found	Found
DVIEALR	Not Found	Found	Found	Not Found	Not Found	Not Found	Not Found	Not Found	Not Found	Not Found	Not Found	Not Found	Found	Not Found	Not Found	Not Found
DVILIATR	Not Found	Not Found	Not Found	Not Found	Not Found	Found	Not Found	Not Found	Not Found	Not Found	Not Found	Not Found	Not Found	Not Found	Found	Not Found
DVILVANR	Not Found	Not Found	Not Found	Not Found	Not Found	Not Found	Not Found	Not Found	Not Found	Not Found	Not Found	Not Found	Not Found	Not Found	Found	Not Found
DVISLIFEK	Not Found	Not Found	Not Found	Not Found	Not Found	Not Found	Not Found	Not Found	Not Found	Found	Found	Not Found	Not Found	Found	Not Found	Not Found
DVISSLGYDYILR	Not Found	Not Found	Not Found	Not Found	Not Found	Not Found	Not Found	Found	Not Found	Not Found	Not Found	Not Found	Not Found	Found	Found	Not Found
DVKPHNVM(+15.99)IDHEQR	Not Found	Not Found	Not Found	Not Found	Not Found	Found	Not Found	Found	Not Found	Found	Not Found	Not Found	Not Found	Not Found	Not Found	Not Found
DVKPIAEFALQQVK	Not Found	Not Found	Not Found	Not Found	Not Found	Found	Not Found	Not Found	Not Found	Not Found	Not Found	Not Found	Not Found	Not Found	Not Found	Not Found
DVLALASLEVDLSSIEPGATVTVK	Not Found	Not Found	Found	Not Found	Not Found	Not Found	Not Found	Found	Not Found	Found	Not Found	Found	Not Found	Not Found	Not Found	Not Found
DVLALASLEVDLSSIEPGSTVTVK	Not Found	Not Found	Not Found	Not Found	Not Found	Not Found	Not Found	Not Found	Not Found	Not Found	Not Found	Not Found	Found	Not Found	Not Found	Not Found
DVLDGSSVGFVETLENDLAK	Not Found	Found	Found	Not Found	Found	Found	Not Found	Not Found	Found	Found	Found	Not Found	Found	Not Found	Not Found	Found
DVLDIAQIFR	Not Found	Found	Not Found	Found	Found	Not Found	Not Found	Not Found	Found	Found	Found	Found	Not Found	Not Found	Not Found	Not Found
DVLDSM(+15.99)HK	Not Found	Not Found	Not Found	Not Found	Not Found	Not Found	Not Found	Not Found	Not Found	Not Found	Not Found	Found	Not Found	Not Found	Not Found	Not Found
DVLGDKVEK	Not Found	Not Found	Not Found	Not Found	Not Found	Not Found	Not Found	Not Found	Not Found	Not Found	Not Found	Not Found	Not Found	Not Found	Not Found	Found
DVLLQLR	Not Found	Not Found	Found	Found	Found	Not Found	Found	Found	Found	Not Found	Not Found	Found	Not Found	Not Found	Found	Found
DVLNFAASLEGIGFDYK	Not Found	Not Found	Found	Not Found	Not Found	Not Found	Not Found	Not Found	Not Found	Not Found	Not Found	Not Found	Not Found	Not Found	Not Found	Not Found
DVLSVAFSIDNR	Not Found	Not Found	Found	Found	Not Found	Found	Not Found	Found	Found	Not Found	Not Found	Found	Found	Found	Not Found	Not Found
DVLVVVDTEDYPALLEFLK	Not Found	Not Found	Found	Not Found	Not Found	Found	Not Found	Found	Not Found	Not Found	Found	Found	Found	Found	Found	Not Found
DVM(+15.99)NIVQNLK	Not Found	Not Found	Not Found	Not Found	Found	Not Found	Not Found	Not Found	Found	Not Found	Found	Not Found	Not Found	Not Found	Not Found	Found
DVNAAVATIK	Found	Found	Found	Found	Found	Found	Found	Found	Found	Found	Found	Found	Found	Found	Found	Found
DVNAVTWGVFPAK	Found	Found	Not Found	Not Found	Found	Found	Found	Not Found	Not Found	Not Found	Found	Found	Not Found	Found	Found	Found
DVNEYLSFDYFDAQLTSLGWK	Not Found	Not Found	Found	Not Found	Not Found	Not Found	Not Found	Found	Not Found	Not Found	Not Found	Not Found	Not Found	Not Found	Not Found	Not Found
DVNLDLIK	Not Found	Not Found	Not Found	Not Found	Not Found	Not Found	Not Found	Not Found	Not Found	Not Found	Not Found	Found	Not Found	Not Found	Not Found	Not Found
DVNVNPNPDEVADVK	Found	Not Found	Not Found	Not Found	Not Found	Not Found	Found	Not Found	Not Found	Not Found	Not Found	Not Found	Not Found	Found	Found	Not Found
DVPLLLEPR	Found	Not Found	Found	Not Found	Found	Found	Not Found	Found	Found	Found	Not Found	Found	Found	Not Found	Not Found	Found
DVPSANVDAEALR	Not Found	Found	Not Found	Not Found	Found	Not Found	Not Found	Not Found	Not Found	Found	Found	Not Found	Not Found	Found	Not Found	Found
DVPVGQPIAITVEDPDDINR	Not Found	Found	Not Found	Not Found	Not Found	Found	Not Found	Not Found	Not Found	Not Found	Not Found	Found	Found	Found	Not Found	Not Found
DVQEAC(+57.02)VYDQYTLPK	Found	Found	Found	Found	Found	Found	Found	Found	Found	Found	Found	Found	Found	Not Found	Not Found	Found
DVQEHIDYGTSGK	Not Found	Not Found	Not Found	Not Found	Not Found	Not Found	Not Found	Not Found	Not Found	Not Found	Not Found	Found	Not Found	Not Found	Not Found	Not Found
DVSEEKKEEETLSQM(+15.99)NQLSNNTEDETVSNPSVK	Not Found	Not Found	Not Found	Not Found	Not Found	Not Found	Not Found	Not Found	Not Found	Not Found	Not Found	Found	Not Found	Not Found	Not Found	Not Found
DVSGAQHIEGFYSDVVTTHGSAK	Found	Found	Found	Found	Found	Found	Not Found	Found	Not Found	Found	Found	Found	Found	Not Found	Not Found	Not Found
DVSHGDTLWNTAVVIGNHGNIIGK	Not Found	Not Found	Not Found	Not Found	Found	Not Found	Not Found	Not Found	Not Found	Not Found	Not Found	Not Found	Not Found	Not Found	Not Found	Not Found
DVSPHEFVK	Found	Found	Found	Found	Found	Found	Found	Found	Found	Found	Found	Found	Found	Found	Found	Found
DVSTM(+15.99)NIWDLYITK	Not Found	Not Found	Not Found	Not Found	Not Found	Not Found	Found	Not Found	Found	Not Found	Not Found	Not Found	Not Found	Not Found	Not Found	Not Found
DVTELIGNTPLVYLNR	Not Found	Not Found	Not Found	Not Found	Not Found	Not Found	Found	Not Found	Not Found	Not Found	Found	Found	Found	Not Found	Not Found	Not Found
DVVFEYPITEA	Found	Not Found	Found	Not Found	Found	Not Found	Not Found	Not Found	Not Found	Found	Not Found	Not Found	Not Found	Not Found	Not Found	Not Found
DVVTVDSLQSK	Not Found	Found	Found	Not Found	Found	Not Found	Not Found	Found	Found	Found	Found	Not Found	Found	Not Found	Not Found	Not Found
DVWFTIK	Found	Found	Found	Not Found	Found	Found	Not Found	Found	Found	Found	Found	Found	Found	Found	Not Found	Found
DVYIVGIFPK	Not Found	Not Found	Not Found	Not Found	Not Found	Not Found	Found	Not Found	Not Found	Not Found	Not Found	Not Found	Not Found	Not Found	Found	Not Found
DWFQLSLK	Not Found	Not Found	Not Found	Not Found	Not Found	Found	Not Found	Not Found	Not Found	Not Found	Not Found	Not Found	Not Found	Not Found	Not Found	Not Found
DWLSAYWSGFK	Not Found	Not Found	Not Found	Not Found	Not Found	Not Found	Not Found	Not Found	Not Found	Not Found	Not Found	Not Found	Not Found	Not Found	Found	Not Found
DWSFILK	Not Found	Not Found	Not Found	Not Found	Not Found	Not Found	Not Found	Not Found	Not Found	Found	Not Found	Not Found	Not Found	Not Found	Not Found	Not Found
DWSSIFER	Not Found	Not Found	Not Found	Not Found	Not Found	Found	Not Found	Not Found	Not Found	Not Found	Not Found	Not Found	Not Found	Not Found	Not Found	Not Found
DWVLGTPEGTWVSM(+15.99)GVYSDGSYNVPAGLIYSFPVTC(+57.02)R	Found	Not Found	Found	Not Found	Not Found	Found	Not Found	Not Found	Found	Not Found	Not Found	Not Found	Found	Found	Found	Not Found
DWVLGTPEGTWVSMGVYSDGSYNVPAGLIYSFPVTC(+57.02)R	Not Found	Not Found	Found	Not Found	Not Found	Not Found	Not Found	Not Found	Not Found	Not Found	Not Found	Not Found	Not Found	Not Found	Not Found	Not Found
DYADILEFLVGR	Not Found	Found	Not Found	Not Found	Not Found	Found	Not Found	Found	Found	Not Found	Found	Found	Found	Not Found	Found	Found
DYADILEFLVSR	Not Found	Found	Not Found	Not Found	Not Found	Found	Not Found	Not Found	Found	Not Found	Not Found	Not Found	Not Found	Not Found	Not Found	Not Found
DYFEGKEPNK	Found	Not Found	Not Found	Not Found	Found	Not Found	Found	Not Found	Not Found	Found	Found	Found	Not Found	Not Found	Not Found	Found
DYFELVLITNVGGAGDIK	Not Found	Not Found	Not Found	Not Found	Not Found	Not Found	Not Found	Not Found	Not Found	Not Found	Not Found	Not Found	Not Found	Not Found	Found	Not Found
DYFGAHTYER	Found	Found	Found	Found	Found	Found	Found	Not Found	Found	Found	Found	Found	Found	Found	Not Found	Not Found
DYFGVHPQK	Found	Found	Found	Found	Found	Found	Found	Found	Found	Found	Found	Found	Found	Found	Found	Found
DYHDPPPAPLFDAAELGK	Not Found	Not Found	Found	Found	Not Found	Found	Not Found	Not Found	Not Found	Not Found	Not Found	Found	Found	Not Found	Not Found	Not Found
DYIAVVK	Found	Found	Found	Found	Found	Found	Found	Found	Found	Found	Found	Found	Found	Found	Found	Found
DYIAVVKEEKPLTEK	Not Found	Not Found	Not Found	Not Found	Not Found	Not Found	Not Found	Not Found	Not Found	Not Found	Not Found	Not Found	Not Found	Not Found	Found	Found
DYIHVVDLADGHIAALR	Found	Found	Found	Found	Found	Found	Found	Found	Found	Found	Found	Found	Found	Found	Found	Found
DYIYAVTPLLEDALM(+15.99)DR	Not Found	Not Found	Not Found	Not Found	Not Found	Not Found	Not Found	Not Found	Not Found	Not Found	Not Found	Found	Not Found	Not Found	Not Found	Not Found
DYKEPPPAPLFEPEELTSWSFYR	Found	Found	Found	Not Found	Found	Found	Found	Found	Found	Found	Found	Found	Found	Found	Found	Found
DYKPASSNTGAASAAESPASSPPK	Found	Not Found	Found	Found	Found	Found	Found	Found	Found	Found	Found	Not Found	Found	Found	Not Found	Found
DYKPASSNTGAASAAESPASSPPKK	Found	Found	Found	Found	Found	Found	Found	Found	Found	Found	Found	Found	Found	Found	Not Found	Found
DYLLSSTVSDTLNVWELK	Not Found	Not Found	Not Found	Not Found	Not Found	Not Found	Not Found	Not Found	Not Found	Not Found	Not Found	Not Found	Not Found	Not Found	Found	Not Found
DYPDNFR	Found	Found	Found	Found	Found	Found	Found	Found	Found	Found	Found	Found	Found	Found	Not Found	Found
DYQDPPPAPLIDPEELTK	Found	Found	Found	Found	Found	Found	Found	Found	Found	Found	Found	Found	Found	Found	Found	Found
DYQELM(+15.99)NTK	Found	Found	Found	Found	Found	Found	Not Found	Found	Found	Found	Found	Found	Found	Not Found	Not Found	Not Found
DYQELM(+15.99)NVK	Not Found	Not Found	Not Found	Not Found	Not Found	Not Found	Not Found	Not Found	Not Found	Not Found	Not Found	Not Found	Found	Not Found	Not Found	Not Found
DYSAVITDVSLLASNQLNLSSFVK	Found	Not Found	Found	Not Found	Not Found	Not Found	Not Found	Not Found	Not Found	Found	Not Found	Found	Found	Found	Not Found	Found
DYVIHEDFM(+15.99)K	Not Found	Found	Found	Found	Found	Not Found	Not Found	Found	Not Found	Found	Not Found	Found	Found	Not Found	Not Found	Not Found
DYVISNDGNQIPVSELEGK	Found	Not Found	Found	Found	Not Found	Found	Found	Found	Found	Not Found	Found	Found	Found	Found	Not Found	Found
DYVSAIADILR	Not Found	Found	Found	Not Found	Not Found	Found	Found	Found	Not Found	Found	Found	Found	Found	Found	Not Found	Found
EAAEEGLISSSQM(+15.99)VK	Found	Found	Not Found	Not Found	Not Found	Not Found	Found	Found	Found	Not Found	Not Found	Found	Found	Not Found	Not Found	Found
EAAELAAESPQGILR	Found	Found	Found	Found	Found	Found	Found	Found	Found	Found	Found	Found	Found	Found	Not Found	Not Found
EAAESTLLAYK	Found	Found	Found	Found	Found	Found	Found	Found	Found	Found	Found	Found	Found	Found	Found	Found
EAAESTLTAYK	Found	Found	Found	Found	Found	Found	Found	Found	Found	Found	Found	Found	Found	Found	Found	Found
EAAFDEAVNR	Not Found	Not Found	Found	Not Found	Not Found	Not Found	Not Found	Not Found	Not Found	Not Found	Not Found	Not Found	Not Found	Not Found	Not Found	Not Found
EAAFQIINDELM(+15.99)LDGNPR	Found	Found	Found	Found	Not Found	Not Found	Not Found	Not Found	Not Found	Not Found	Not Found	Found	Not Found	Found	Not Found	Found
EAAISYLEGIIEK	Found	Found	Found	Not Found	Found	Not Found	Not Found	Found	Not Found	Found	Found	Found	Found	Found	Found	Not Found
EAALGNIPTIAFC(+57.02)DTDSPM(+15.99)R	Found	Found	Found	Found	Found	Found	Found	Found	Found	Found	Found	Found	Found	Found	Not Found	Found
EAAM(+15.99)ATYDKPIHI	Found	Found	Found	Found	Found	Found	Found	Found	Found	Found	Found	Found	Found	Not Found	Not Found	Found
EAANFTSQ(+.98)VIIM(+15.99)NHPGQIGNGYAPVLDC(+57.02)HTSHIAVK	Found	Not Found	Not Found	Not Found	Not Found	Not Found	Not Found	Not Found	Found	Not Found	Not Found	Not Found	Not Found	Not Found	Not Found	Not Found
EAANFTSQVIIM(+15.99)N(+.98)HPGQIGNGYAPVLDC(+57.02)HTSHIAVK	Not Found	Found	Found	Not Found	Not Found	Found	Not Found	Not Found	Not Found	Not Found	Found	Not Found	Found	Not Found	Not Found	Not Found
EAANFTSQVIIM(+15.99)NHPGQIGN(+.98)GYAPVLDC(+57.02)HTSHIAVK	Found	Found	Not Found	Found	Not Found	Not Found	Not Found	Not Found	Not Found	Not Found	Not Found	Found	Not Found	Not Found	Not Found	Not Found
EAANFTSQVIIM(+15.99)NHPGQIGNGYAPVLDC(+57.02)HTSHIAVK	Not Found	Not Found	Not Found	Not Found	Not Found	Found	Not Found	Found	Not Found	Not Found	Not Found	Not Found	Not Found	Not Found	Found	Found
EAAPSGGFIPADVLISQVLPTIK	Not Found	Not Found	Not Found	Found	Not Found	Not Found	Not Found	Not Found	Found	Found	Found	Found	Not Found	Not Found	Not Found	Not Found
EAASSNIFR	Not Found	Not Found	Not Found	Not Found	Not Found	Not Found	Not Found	Not Found	Found	Not Found	Not Found	Not Found	Found	Not Found	Not Found	Not Found
EAATFSASIKPESTQK	Found	Found	Found	Not Found	Not Found	Not Found	Not Found	Not Found	Not Found	Found	Found	Not Found	Found	Not Found	Not Found	Found
EAATYAFGSILEGPAPEK	Not Found	Not Found	Not Found	Not Found	Found	Not Found	Not Found	Not Found	Found	Not Found	Not Found	Not Found	Not Found	Not Found	Not Found	Found
EAAVETILGELAR	Not Found	Not Found	Not Found	Not Found	Not Found	Not Found	Not Found	Not Found	Not Found	Found	Not Found	Not Found	Not Found	Not Found	Not Found	Not Found
EAAWGLAR	Found	Found	Found	Not Found	Found	Found	Found	Found	Found	Found	Found	Found	Found	Found	Found	Found
EAC(+57.02)WTISNITAGNK	Found	Not Found	Not Found	Not Found	Found	Found	Not Found	Not Found	Found	Found	Found	Found	Not Found	Not Found	Not Found	Found
EADIQM(+15.99)M(+15.99)LAAEVHLGTK	Not Found	Found	Not Found	Not Found	Not Found	Found	Not Found	Not Found	Found	Not Found	Found	Found	Not Found	Not Found	Not Found	Found
EADVDGDGQINYDEFVK	Found	Found	Found	Not Found	Found	Found	Not Found	Not Found	Found	Found	Not Found	Found	Found	Not Found	Not Found	Found
EADVDGDGQINYEEFVK	Found	Found	Found	Found	Found	Found	Found	Found	Found	Found	Found	Found	Found	Found	Found	Found
EADVDSM(+15.99)M(+15.99)K	Not Found	Found	Not Found	Not Found	Not Found	Not Found	Not Found	Not Found	Not Found	Not Found	Found	Not Found	Not Found	Not Found	Not Found	Not Found
EADYTAC(+57.02)SSSSVIK	Found	Found	Found	Found	Found	Found	Found	Not Found	Found	Found	Found	Found	Not Found	Found	Found	Found
EAEGLVALAEAQALYLR	Found	Found	Found	Found	Found	Found	Found	Found	Found	Found	Not Found	Not Found	Not Found	Found	Found	Found
EAELEIVEPIISR	Not Found	Not Found	Not Found	Found	Found	Found	Found	Found	Found	Not Found	Found	Not Found	Found	Not Found	Not Found	Found
EAENC(+57.02)DC(+57.02)LQGFQVC(+57.02)HSLGGGTGSGM(+15.99)GTLLISK	Found	Found	Not Found	Found	Not Found	Not Found	Not Found	Found	Not Found	Found	Found	Not Found	Found	Not Found	Found	Not Found
EAESGGSLC(+57.02)DLDSYEIEGGETK	Not Found	Not Found	Not Found	Not Found	Found	Not Found	Not Found	Not Found	Found	Not Found	Not Found	Found	Not Found	Not Found	Not Found	Not Found
EAFEEAIAELDTLGEESYK	Found	Found	Found	Found	Found	Found	Found	Found	Found	Found	Found	Found	Found	Found	Found	Found
EAFFIGPPSK	Not Found	Not Found	Not Found	Not Found	Not Found	Not Found	Not Found	Not Found	Not Found	Not Found	Found	Not Found	Not Found	Not Found	Not Found	Found
EAFNNFAYTQR	Found	Found	Found	Found	Found	Found	Not Found	Found	Not Found	Not Found	Not Found	Not Found	Found	Not Found	Not Found	Found
EAFPGDVFYLHSR	Found	Found	Found	Found	Found	Found	Found	Found	Found	Found	Found	Found	Found	Found	Found	Found
EAFSLFDK	Found	Found	Found	Found	Found	Found	Found	Not Found	Found	Found	Found	Found	Found	Found	Not Found	Not Found
EAFSLFDKDGDGC(+57.02)ITTK	Found	Found	Found	Found	Found	Found	Found	Found	Found	Found	Found	Found	Found	Found	Found	Found
EAFTLFDTDGDGR	Found	Found	Not Found	Not Found	Found	Not Found	Found	Not Found	Not Found	Not Found	Not Found	Not Found	Not Found	Not Found	Not Found	Not Found
EAGFIPTLLPLLK	Not Found	Found	Not Found	Not Found	Found	Found	Found	Not Found	Not Found	Found	Found	Found	Found	Not Found	Not Found	Not Found
EAGM(+15.99)TDSVGSVR	Found	Found	Found	Found	Found	Found	Found	Found	Found	Found	Found	Found	Found	Found	Found	Found
EAGVTVVESPAK	Found	Found	Found	Not Found	Found	Found	Found	Not Found	Found	Found	Found	Found	Found	Found	Found	Found
EAHAVC(+57.02)ILTEWDEFK	Not Found	Not Found	Found	Not Found	Not Found	Not Found	Found	Not Found	Not Found	Not Found	Not Found	Not Found	Not Found	Not Found	Not Found	Not Found
EAIASIIFAAPR	Not Found	Not Found	Not Found	Not Found	Found	Not Found	Not Found	Not Found	Not Found	Not Found	Not Found	Not Found	Not Found	Found	Not Found	Not Found
EAIEINNSVPQGLSSSIFTR	Not Found	Not Found	Not Found	Found	Not Found	Found	Not Found	Found	Found	Found	Not Found	Not Found	Not Found	Not Found	Not Found	Not Found
EAIGGITR	Not Found	Not Found	Not Found	Not Found	Not Found	Not Found	Not Found	Not Found	Not Found	Not Found	Not Found	Not Found	Found	Not Found	Not Found	Not Found
EAIIDGLFELPNK	Not Found	Not Found	Not Found	Not Found	Found	Not Found	Not Found	Not Found	Not Found	Found	Not Found	Not Found	Not Found	Not Found	Not Found	Not Found
EAILPSVIYIQK	Not Found	Not Found	Found	Not Found	Not Found	Found	Not Found	Not Found	Not Found	Not Found	Not Found	Not Found	Found	Not Found	Not Found	Found
EAINDPGDFLLSDFSK	Found	Found	Found	Found	Found	Found	Found	Found	Found	Found	Found	Found	Found	Found	Not Found	Found
EAISGGSTEAIK	Found	Not Found	Not Found	Not Found	Found	Found	Found	Not Found	Not Found	Not Found	Found	Found	Found	Found	Not Found	Found
EAISSIFADSGEK	Found	Not Found	Found	Not Found	Found	Found	Found	Found	Not Found	Found	Found	Found	Found	Found	Found	Found
EAISSIFTDSNEK	Found	Found	Found	Found	Found	Found	Found	Found	Found	Found	Found	Found	Not Found	Found	Found	Found
EAITLPSIGINPQFITFTHVTM(+15.99)ESDK	Not Found	Not Found	Not Found	Not Found	Not Found	Found	Not Found	Not Found	Found	Not Found	Found	Not Found	Not Found	Not Found	Not Found	Not Found
EAITWAWELLTQVYK	Not Found	Not Found	Not Found	Not Found	Not Found	Not Found	Not Found	Not Found	Not Found	Not Found	Not Found	Not Found	Not Found	Not Found	Found	Not Found
EAIVPQFILNLK	Found	Found	Not Found	Not Found	Found	Found	Found	Not Found	Found	Found	Found	Found	Found	Found	Found	Found
EAIWC(+57.02)GSTNPTTEEGK	Not Found	Not Found	Not Found	Not Found	Found	Not Found	Not Found	Not Found	Not Found	Not Found	Found	Not Found	Not Found	Found	Not Found	Not Found
EAKPFIEDGVHSQNLIR	Found	Not Found	Not Found	Not Found	Not Found	Found	Not Found	Not Found	Not Found	Not Found	Not Found	Not Found	Found	Found	Not Found	Found
EALEEFGC(+57.02)FEASFDK	Found	Not Found	Not Found	Not Found	Not Found	Not Found	Not Found	Found	Not Found	Not Found	Not Found	Found	Not Found	Not Found	Not Found	Not Found
EALEEFGC(+57.02)FEASFDKVPVEVR	Found	Not Found	Not Found	Not Found	Not Found	Not Found	Not Found	Not Found	Not Found	Not Found	Not Found	Not Found	Not Found	Not Found	Found	Found
EALEGLNSIIGYAIK	Not Found	Found	Not Found	Not Found	Not Found	Found	Not Found	Not Found	Found	Found	Not Found	Not Found	Not Found	Not Found	Not Found	Found
EALGETNYGASFIEFFSEEAK	Not Found	Not Found	Not Found	Not Found	Not Found	Not Found	Not Found	Not Found	Not Found	Found	Not Found	Found	Found	Not Found	Found	Found
EALGEVLNGDR	Found	Not Found	Found	Not Found	Not Found	Not Found	Not Found	Found	Not Found	Found	Found	Found	Found	Not Found	Not Found	Not Found
EALLHGVTLEGDKR	Found	Not Found	Found	Found	Found	Not Found	Found	Found	Not Found	Found	Found	Found	Found	Not Found	Not Found	Found
EALPVLLQAVPAQVLLDSLR	Not Found	Not Found	Not Found	Not Found	Not Found	Found	Not Found	Not Found	Not Found	Not Found	Not Found	Not Found	Not Found	Not Found	Not Found	Not Found
EALVHIVTR	Found	Not Found	Found	Not Found	Found	Not Found	Not Found	Not Found	Found	Found	Not Found	Not Found	Found	Not Found	Not Found	Not Found
EAM(+15.99)AALNQEVM(+15.99)QLGQSLYNQPGAGAAPGPGASSESGPSESTGK	Found	Not Found	Not Found	Not Found	Not Found	Not Found	Not Found	Not Found	Not Found	Not Found	Not Found	Not Found	Not Found	Not Found	Not Found	Not Found
EAM(+15.99)DGFM(+15.99)EK	Not Found	Not Found	Not Found	Not Found	Not Found	Not Found	Not Found	Not Found	Found	Found	Not Found	Not Found	Not Found	Not Found	Not Found	Not Found
EAM(+15.99)LLSEISSNEK	Not Found	Not Found	Not Found	Not Found	Not Found	Not Found	Not Found	Not Found	Found	Not Found	Not Found	Not Found	Not Found	Not Found	Not Found	Not Found
EANNFLWPFK	Found	Found	Found	Found	Found	Found	Not Found	Found	Found	Found	Found	Found	Found	Not Found	Not Found	Found
EANNLYNLNSYK	Found	Found	Found	Found	Not Found	Found	Found	Found	Not Found	Not Found	Found	Found	Not Found	Not Found	Not Found	Found
EAPAERPILGR	Found	Found	Not Found	Not Found	Not Found	Not Found	Not Found	Found	Not Found	Found	Not Found	Found	Not Found	Not Found	Not Found	Not Found
EAPAFVDQATEQQILVTGIK	Not Found	Not Found	Not Found	Found	Not Found	Not Found	Not Found	Found	Found	Not Found	Not Found	Not Found	Not Found	Found	Found	Not Found
EAPAFVEQATEQQILVTGIK	Found	Found	Found	Found	Found	Found	Found	Found	Found	Found	Found	Found	Found	Found	Found	Found
EAPAIEVVPLEELIER	Found	Not Found	Not Found	Found	Found	Found	Found	Not Found	Not Found	Found	Found	Found	Found	Not Found	Not Found	Not Found
EAPLLLGLGPPPAPASAPEAR	Found	Not Found	Not Found	Found	Not Found	Not Found	Not Found	Not Found	Not Found	Not Found	Not Found	Not Found	Not Found	Not Found	Not Found	Not Found
EAPPGEKPEPVR	Found	Found	Found	Found	Found	Found	Found	Found	Found	Found	Found	Found	Found	Found	Found	Found
EAQDDYAVQSFER	Not Found	Found	Not Found	Not Found	Found	Not Found	Found	Not Found	Not Found	Found	Found	Found	Not Found	Found	Not Found	Found
EAQNVEKPDQEVSGSTPK	Not Found	Not Found	Found	Not Found	Not Found	Not Found	Not Found	Not Found	Not Found	Not Found	Found	Not Found	Not Found	Not Found	Not Found	Not Found
EAQPSSIVEEM(+15.99)R	Not Found	Not Found	Not Found	Found	Not Found	Not Found	Not Found	Not Found	Not Found	Not Found	Not Found	Not Found	Not Found	Not Found	Not Found	Not Found
EAQWAIAQR	Found	Found	Not Found	Found	Found	Found	Found	Found	Found	Found	Found	Found	Found	Not Found	Found	Found
EAQWALAQR	Found	Found	Not Found	Found	Found	Found	Found	Found	Found	Found	Found	Found	Found	Not Found	Found	Found
EARPNLSLLGFNEIDQIK	Not Found	Not Found	Not Found	Found	Not Found	Not Found	Not Found	Not Found	Not Found	Not Found	Not Found	Not Found	Not Found	Not Found	Not Found	Found
EASDM(+15.99)VLADDNFSTIVAAVGEGR	Found	Found	Found	Found	Found	Found	Found	Found	Found	Found	Found	Found	Found	Not Found	Not Found	Found
EASIYTGITLAEYFR	Found	Found	Found	Found	Found	Found	Not Found	Found	Found	Found	Found	Found	Found	Found	Not Found	Found
EASSSGAPVASSPTENSR	Found	Found	Found	Found	Found	Not Found	Found	Not Found	Found	Found	Found	Not Found	Found	Found	Not Found	Found
EATAFLLDVLKPNLPEHAFLQTK	Not Found	Not Found	Not Found	Not Found	Not Found	Not Found	Not Found	Not Found	Not Found	Not Found	Not Found	Not Found	Not Found	Not Found	Not Found	Found
EATDLVVLFLGDTSK	Found	Found	Found	Found	Found	Found	Found	Found	Found	Found	Found	Found	Found	Found	Found	Found
EAVAPYERPALSK	Found	Found	Found	Found	Found	Found	Found	Found	Found	Found	Found	Found	Found	Found	Found	Found
EAVDLENIPIDEVFENLR	Not Found	Found	Not Found	Not Found	Not Found	Found	Not Found	Found	Not Found	Not Found	Not Found	Found	Found	Not Found	Not Found	Not Found
EAVELPLTHHELYK	Not Found	Not Found	Found	Not Found	Found	Not Found	Not Found	Not Found	Found	Not Found	Not Found	Found	Found	Not Found	Not Found	Not Found
EAVFFLR	Found	Found	Found	Found	Found	Found	Not Found	Found	Found	Found	Found	Found	Not Found	Not Found	Not Found	Found
EAVLATILPETPGSFK	Not Found	Found	Not Found	Not Found	Not Found	Not Found	Not Found	Not Found	Not Found	Not Found	Not Found	Not Found	Not Found	Not Found	Not Found	Not Found
EAVNVSLGNLLSYPFVR	Found	Found	Found	Found	Not Found	Found	Not Found	Found	Found	Found	Found	Not Found	Not Found	Not Found	Not Found	Found
EAVYGLTEILR	Found	Not Found	Not Found	Not Found	Found	Found	Found	Not Found	Not Found	Not Found	Found	Not Found	Not Found	Not Found	Not Found	Not Found
EAVYGLTEILRDEVK	Not Found	Not Found	Not Found	Not Found	Not Found	Found	Not Found	Not Found	Not Found	Not Found	Not Found	Not Found	Not Found	Not Found	Found	Not Found
EAYDGIEIPK	Found	Found	Not Found	Not Found	Found	Not Found	Found	Not Found	Not Found	Not Found	Not Found	Found	Found	Found	Not Found	Not Found
EAYLSDEEFQTVFGTTK	Found	Not Found	Not Found	Not Found	Found	Found	Found	Not Found	Found	Not Found	Not Found	Not Found	Not Found	Found	Not Found	Not Found
EC(+57.02)ADLWPR	Found	Found	Not Found	Not Found	Found	Not Found	Found	Found	Found	Found	Not Found	Not Found	Not Found	Found	Found	Found
EC(+57.02)DFDLHPK	Found	Not Found	Not Found	Not Found	Not Found	Not Found	Not Found	Not Found	Found	Not Found	Not Found	Not Found	Not Found	Not Found	Not Found	Not Found
EC(+57.02)EEVILNDPFLGK	Not Found	Not Found	Not Found	Not Found	Not Found	Not Found	Not Found	Not Found	Not Found	Not Found	Not Found	Not Found	Found	Not Found	Not Found	Not Found
EC(+57.02)GILTDDGLAIEGPNFR	Not Found	Not Found	Not Found	Not Found	Not Found	Not Found	Not Found	Not Found	Not Found	Not Found	Found	Not Found	Not Found	Not Found	Not Found	Not Found
EC(+57.02)HVSQPLR	Not Found	Not Found	Not Found	Not Found	Not Found	Not Found	Not Found	Not Found	Not Found	Not Found	Not Found	Not Found	Not Found	Found	Not Found	Not Found
EC(+57.02)ILSGLLSVDGLK	Found	Found	Not Found	Found	Found	Found	Found	Found	Found	Found	Found	Found	Found	Not Found	Found	Not Found
EC(+57.02)LPLILILR	Not Found	Not Found	Not Found	Not Found	Not Found	Not Found	Found	Not Found	Not Found	Not Found	Found	Not Found	Found	Found	Found	Not Found
EC(+57.02)NM(+15.99)DPDEAVNR	Not Found	Not Found	Not Found	Not Found	Found	Not Found	Found	Not Found	Not Found	Found	Not Found	Not Found	Not Found	Not Found	Not Found	Not Found
EC(+57.02)PGIVSC(+57.02)ADILAQASK	Found	Not Found	Found	Found	Not Found	Not Found	Found	Found	Found	Found	Not Found	Not Found	Not Found	Not Found	Not Found	Not Found
EC(+57.02)PLTVSC(+57.02)ADIVALSAR	Not Found	Not Found	Not Found	Found	Not Found	Not Found	Not Found	Not Found	Not Found	Not Found	Not Found	Not Found	Not Found	Not Found	Found	Not Found
EC(+57.02)SDQTSVEDFAIFLAK	Found	Not Found	Not Found	Not Found	Not Found	Found	Not Found	Not Found	Not Found	Not Found	Not Found	Not Found	Not Found	Found	Not Found	Not Found
EC(+57.02)VALLLENGAAVTLQNLDGK	Not Found	Not Found	Not Found	Not Found	Not Found	Not Found	Not Found	Not Found	Not Found	Not Found	Not Found	Found	Not Found	Not Found	Not Found	Not Found
EDAANNFAR	Found	Found	Found	Found	Found	Found	Found	Not Found	Found	Found	Found	Found	Found	Not Found	Not Found	Found
EDATVDDLIDVIEGNR	Not Found	Found	Not Found	Not Found	Not Found	Not Found	Not Found	Not Found	Not Found	Not Found	Not Found	Not Found	Not Found	Not Found	Not Found	Not Found
EDDC(+57.02)EM(+15.99)DVDTATQAPAK	Not Found	Not Found	Not Found	Not Found	Found	Not Found	Not Found	Not Found	Not Found	Found	Found	Not Found	Not Found	Found	Not Found	Not Found
EDDIGAYTIK	Found	Found	Found	Found	Found	Found	Found	Found	Not Found	Found	Not Found	Found	Found	Not Found	Not Found	Not Found
EDDIVGILETDDAK	Not Found	Not Found	Not Found	Not Found	Found	Not Found	Not Found	Not Found	Not Found	Not Found	Not Found	Not Found	Not Found	Not Found	Not Found	Not Found
EDDLNEIVQLVGK	Found	Found	Found	Found	Found	Found	Found	Found	Found	Found	Found	Found	Found	Found	Found	Found
EDEDRLDEVGYDDVGGVR	Found	Found	Not Found	Not Found	Found	Found	Not Found	Not Found	Found	Found	Found	Found	Not Found	Found	Found	Found
EDEIPNFIGSFYSK	Found	Found	Found	Found	Found	Found	Found	Found	Found	Found	Found	Found	Found	Not Found	Not Found	Found
EDEPVGFGDPLIAVLPIFHGIR	Not Found	Found	Not Found	Found	Not Found	Not Found	Not Found	Found	Found	Found	Found	Found	Found	Found	Not Found	Not Found
EDFAVLVELSC(+57.02)IYSPEELLGVR	Found	Not Found	Found	Found	Not Found	Found	Not Found	Found	Found	Found	Not Found	Found	Found	Found	Found	Found
EDFGGGHPDPNLTYAK	Found	Found	Found	Found	Found	Not Found	Found	Found	Found	Found	Found	Found	Found	Not Found	Not Found	Found
EDFPQLQFEAAWALTNIASGTSEHTK	Found	Not Found	Not Found	Not Found	Not Found	Found	Not Found	Found	Found	Found	Found	Found	Not Found	Found	Found	Not Found
EDFPQLQFEAAWALTNIASGTSENTK	Not Found	Found	Found	Not Found	Not Found	Not Found	Not Found	Found	Found	Found	Not Found	Found	Not Found	Found	Not Found	Not Found
EDGIVAGIALADM(+15.99)VFQEVDPSIR	Not Found	Not Found	Not Found	Not Found	Not Found	Not Found	Not Found	Not Found	Not Found	Found	Not Found	Not Found	Not Found	Not Found	Not Found	Not Found
EDGLASIVNVVTSELPVEK	Found	Found	Found	Found	Found	Found	Found	Found	Found	Found	Found	Found	Found	Not Found	Not Found	Not Found
EDGVEVPEVLRPYLGGK	Not Found	Not Found	Not Found	Not Found	Found	Not Found	Not Found	Not Found	Not Found	Not Found	Not Found	Not Found	Not Found	Not Found	Not Found	Not Found
EDHSQLSAIAR	Found	Found	Found	Found	Not Found	Found	Found	Found	Found	Found	Found	Found	Found	Found	Found	Found
EDIINFIETNR	Found	Not Found	Not Found	Not Found	Found	Not Found	Not Found	Found	Not Found	Found	Not Found	Not Found	Not Found	Not Found	Not Found	Not Found
EDISINLGPLEELSNLYK	Not Found	Not Found	Not Found	Not Found	Not Found	Not Found	Not Found	Not Found	Not Found	Found	Found	Not Found	Not Found	Not Found	Not Found	Not Found
EDKPEPPPEGR	Found	Found	Found	Found	Found	Found	Found	Not Found	Found	Not Found	Found	Not Found	Found	Found	Not Found	Not Found
EDKTESQSDGTVIAAK	Found	Not Found	Not Found	Not Found	Found	Not Found	Not Found	Not Found	Not Found	Not Found	Not Found	Not Found	Not Found	Not Found	Not Found	Not Found
EDLAALEK	Not Found	Not Found	Not Found	Not Found	Found	Not Found	Found	Not Found	Not Found	Not Found	Not Found	Not Found	Not Found	Not Found	Not Found	Not Found
EDLEDIAAVALALR	Not Found	Not Found	Not Found	Not Found	Not Found	Not Found	Not Found	Not Found	Not Found	Found	Found	Not Found	Not Found	Not Found	Not Found	Not Found
EDLSIYSAHPAHM(+15.99)NVVK	Not Found	Found	Found	Not Found	Found	Not Found	Not Found	Found	Found	Not Found	Found	Found	Found	Not Found	Not Found	Found
EDLSNVLSPPIVFK	Found	Found	Found	Not Found	Found	Not Found	Not Found	Found	Not Found	Found	Found	Found	Not Found	Not Found	Not Found	Found
EDLVAYLASGC(+57.02)KPK	Not Found	Found	Not Found	Not Found	Not Found	Not Found	Not Found	Not Found	Not Found	Not Found	Not Found	Not Found	Not Found	Not Found	Not Found	Not Found
EDPLVVVLNPQSK	Found	Found	Found	Not Found	Not Found	Found	Found	Not Found	Not Found	Not Found	Found	Found	Not Found	Found	Not Found	Not Found
EDPSLKPILEEIETGGLPSM(+15.99)M(+15.99)K	Not Found	Not Found	Found	Not Found	Not Found	Found	Not Found	Not Found	Found	Not Found	Not Found	Not Found	Not Found	Not Found	Not Found	Found
EDQVPVLLVQK	Found	Found	Found	Found	Found	Found	Found	Found	Found	Found	Found	Found	Found	Found	Found	Not Found
EDSLIAQDEIFGPVLSVIK	Found	Found	Found	Found	Found	Found	Found	Found	Found	Found	Found	Found	Found	Found	Not Found	Found
EDTHPVYSFK	Found	Found	Found	Found	Found	Found	Not Found	Found	Found	Found	Found	Found	Found	Not Found	Not Found	Not Found
EDVRPIFWANRPR	Found	Not Found	Not Found	Not Found	Not Found	Not Found	Not Found	Not Found	Not Found	Not Found	Not Found	Not Found	Not Found	Not Found	Not Found	Not Found
EDYLAQNAFTPYDK	Found	Found	Found	Found	Found	Not Found	Not Found	Found	Found	Found	Found	Found	Not Found	Not Found	Not Found	Not Found
EEAATLIEAAFQQR	Found	Found	Not Found	Found	Found	Found	Not Found	Not Found	Found	Found	Found	Found	Not Found	Not Found	Not Found	Found
EEAIQLALK	Not Found	Not Found	Not Found	Not Found	Not Found	Not Found	Not Found	Not Found	Not Found	Not Found	Not Found	Not Found	Not Found	Found	Not Found	Found
EEC(+57.02)ISLVDSYVPLFFSK	Found	Not Found	Not Found	Not Found	Not Found	Not Found	Not Found	Not Found	Not Found	Found	Found	Not Found	Found	Not Found	Not Found	Not Found
EEDLAKPPALPWWER	Not Found	Not Found	Not Found	Not Found	Not Found	Not Found	Not Found	Not Found	Not Found	Found	Not Found	Not Found	Not Found	Not Found	Not Found	Not Found
EEEEAPAAEDEDTGAQVAPIVK	Not Found	Not Found	Not Found	Not Found	Found	Not Found	Not Found	Not Found	Not Found	Not Found	Not Found	Not Found	Not Found	Not Found	Not Found	Not Found
EEETADWGGQEWELYLENLPK	Found	Not Found	Not Found	Not Found	Not Found	Found	Not Found	Not Found	Not Found	Not Found	Not Found	Not Found	Not Found	Not Found	Not Found	Not Found
EEFLIQASPSDPENFPFVVLGNK	Found	Found	Found	Found	Found	Found	Not Found	Found	Found	Found	Found	Found	Found	Not Found	Not Found	Not Found
EEGGYEVIKK	Found	Found	Found	Found	Not Found	Found	Not Found	Not Found	Found	Found	Found	Found	Found	Not Found	Not Found	Found
EEGLASLWK	Not Found	Not Found	Found	Not Found	Not Found	Found	Not Found	Not Found	Not Found	Not Found	Not Found	Not Found	Not Found	Not Found	Not Found	Found
EEIGASVLELK	Found	Found	Not Found	Not Found	Found	Not Found	Not Found	Not Found	Not Found	Found	Not Found	Not Found	Not Found	Not Found	Not Found	Not Found
EEILEFVK	Found	Not Found	Not Found	Not Found	Not Found	Not Found	Not Found	Not Found	Not Found	Not Found	Not Found	Not Found	Not Found	Not Found	Not Found	Not Found
EEIPDLLK	Not Found	Not Found	Not Found	Not Found	Found	Not Found	Not Found	Found	Not Found	Found	Not Found	Not Found	Not Found	Not Found	Not Found	Not Found
EELFAPVLYVM(+15.99)K	Found	Found	Not Found	Found	Not Found	Found	Found	Not Found	Not Found	Not Found	Not Found	Not Found	Found	Found	Not Found	Not Found
EELGQLITLEQGKPLK	Found	Not Found	Not Found	Found	Found	Found	Not Found	Found	Not Found	Not Found	Found	Not Found	Not Found	Not Found	Not Found	Found
EELQLLQEPGSYVGEVVK	Not Found	Not Found	Found	Found	Found	Found	Found	Found	Not Found	Found	Found	Found	Found	Not Found	Not Found	Found
EEM(+15.99)SSVLR	Found	Found	Found	Not Found	Not Found	Not Found	Found	Found	Found	Found	Not Found	Found	Found	Found	Found	Found
EEM(+15.99)YQSNLAGTVTAYDR	Not Found	Not Found	Not Found	Not Found	Found	Not Found	Not Found	Not Found	Not Found	Not Found	Not Found	Not Found	Not Found	Not Found	Not Found	Not Found
EENLLSAFSYFDK	Not Found	Not Found	Not Found	Not Found	Not Found	Found	Not Found	Not Found	Found	Not Found	Not Found	Found	Found	Found	Not Found	Not Found
EENVNFETFDILSDDEVR	Not Found	Not Found	Not Found	Not Found	Not Found	Not Found	Not Found	Found	Not Found	Not Found	Found	Found	Not Found	Found	Not Found	Found
EENVYM(+15.99)AK	Found	Found	Found	Not Found	Not Found	Not Found	Found	Not Found	Found	Not Found	Found	Not Found	Not Found	Found	Not Found	Not Found
EEPYTAEEIEQITVDNLPSVLGNSPTSLDVLK	Not Found	Not Found	Not Found	Not Found	Not Found	Found	Not Found	Found	Found	Not Found	Found	Not Found	Not Found	Not Found	Not Found	Not Found
EETVTLGPAVR	Found	Found	Found	Not Found	Found	Found	Found	Found	Found	Found	Found	Found	Found	Found	Found	Found
EEVFGPVAPLLPFR	Not Found	Not Found	Not Found	Not Found	Not Found	Not Found	Found	Not Found	Not Found	Not Found	Not Found	Not Found	Not Found	Not Found	Not Found	Not Found
EEVGLSLDK	Not Found	Found	Not Found	Found	Not Found	Found	Not Found	Not Found	Not Found	Found	Found	Found	Not Found	Found	Not Found	Not Found
EEYAAFYK	Not Found	Found	Found	Found	Found	Found	Not Found	Found	Not Found	Found	Found	Not Found	Found	Found	Not Found	Not Found
EEYDRPSYGDEPR	Not Found	Not Found	Not Found	Not Found	Not Found	Not Found	Not Found	Not Found	Not Found	Found	Not Found	Found	Not Found	Not Found	Not Found	Not Found
EEYVYM(+15.99)AK	Found	Not Found	Found	Not Found	Found	Found	Found	Found	Not Found	Found	Found	Found	Not Found	Not Found	Not Found	Found
EFANVDC(+57.02)SYNLSPEELC(+57.02)TK	Found	Found	Found	Found	Not Found	Not Found	Found	Not Found	Not Found	Found	Not Found	Found	Not Found	Found	Not Found	Found
EFAPSIPER	Found	Found	Found	Found	Found	Found	Found	Found	Found	Found	Found	Found	Found	Found	Found	Found
EFASM(+15.99)QQLSSK	Not Found	Not Found	Not Found	Not Found	Not Found	Not Found	Not Found	Not Found	Not Found	Not Found	Found	Not Found	Not Found	Not Found	Not Found	Not Found
EFDNESPYSIM(+15.99)FGPDK	Not Found	Not Found	Found	Not Found	Not Found	Not Found	Not Found	Found	Not Found	Not Found	Not Found	Found	Not Found	Not Found	Not Found	Not Found
EFDVFTVVPVK	Found	Found	Found	Found	Found	Found	Found	Not Found	Found	Found	Found	Found	Found	Found	Not Found	Found
EFEEILSAKPEVDGFVK	Not Found	Not Found	Not Found	Not Found	Not Found	Not Found	Not Found	Not Found	Not Found	Not Found	Found	Not Found	Found	Not Found	Not Found	Not Found
EFEM(+15.99)ALQDR	Found	Not Found	Found	Found	Not Found	Found	Found	Found	Not Found	Found	Not Found	Found	Found	Found	Not Found	Not Found
EFFLGVWR	Not Found	Not Found	Not Found	Not Found	Not Found	Not Found	Found	Not Found	Not Found	Not Found	Not Found	Not Found	Not Found	Not Found	Not Found	Not Found
EFFPFELVR	Not Found	Not Found	Not Found	Not Found	Not Found	Not Found	Not Found	Not Found	Not Found	Not Found	Found	Not Found	Not Found	Not Found	Not Found	Not Found
EFFSTLDVLEIFR	Not Found	Not Found	Not Found	Not Found	Not Found	Not Found	Not Found	Not Found	Found	Not Found	Not Found	Found	Not Found	Found	Found	Not Found
EFFSTSDVLQIFR	Not Found	Not Found	Not Found	Found	Not Found	Not Found	Not Found	Not Found	Not Found	Not Found	Not Found	Not Found	Not Found	Not Found	Not Found	Not Found
EFFVTPSDSVAVIAANAEEAIPYFK	Not Found	Not Found	Found	Not Found	Not Found	Not Found	Not Found	Found	Not Found	Found	Not Found	Not Found	Not Found	Not Found	Not Found	Not Found
EFGITVEAVIAAAK	Not Found	Not Found	Not Found	Not Found	Not Found	Not Found	Not Found	Found	Found	Not Found	Found	Not Found	Not Found	Found	Not Found	Not Found
EFIC(+57.02)FVGR	Not Found	Found	Not Found	Found	Not Found	Not Found	Found	Found	Not Found	Found	Not Found	Not Found	Found	Not Found	Not Found	Not Found
EFIFSGR	Not Found	Not Found	Not Found	Not Found	Not Found	Found	Not Found	Found	Not Found	Not Found	Not Found	Found	Found	Not Found	Not Found	Not Found
EFIPSILNVAR	Not Found	Not Found	Not Found	Not Found	Found	Not Found	Not Found	Not Found	Not Found	Not Found	Not Found	Not Found	Not Found	Not Found	Not Found	Not Found
EFISIFDSFGHDLELK	Not Found	Not Found	Not Found	Not Found	Not Found	Not Found	Not Found	Not Found	Not Found	Found	Not Found	Not Found	Not Found	Found	Found	Not Found
EFLADVILGDGR	Not Found	Not Found	Not Found	Not Found	Not Found	Not Found	Not Found	Not Found	Not Found	Not Found	Not Found	Not Found	Not Found	Not Found	Found	Not Found
EFLDLIDAADATGQADIAR	Not Found	Found	Not Found	Not Found	Found	Found	Not Found	Not Found	Not Found	Found	Found	Found	Found	Not Found	Not Found	Found
EFLDLIK	Not Found	Not Found	Not Found	Not Found	Found	Not Found	Not Found	Not Found	Not Found	Not Found	Not Found	Not Found	Not Found	Not Found	Not Found	Not Found
EFLLSLR	Found	Not Found	Found	Found	Found	Not Found	Found	Found	Found	Not Found	Not Found	Not Found	Found	Found	Not Found	Not Found
EFLSPAISHYYR	Not Found	Not Found	Not Found	Not Found	Not Found	Not Found	Not Found	Not Found	Not Found	Not Found	Not Found	Found	Not Found	Not Found	Not Found	Not Found
EFLWQEGHTAFATK	Found	Not Found	Not Found	Not Found	Not Found	Not Found	Not Found	Not Found	Not Found	Not Found	Not Found	Not Found	Not Found	Not Found	Not Found	Not Found
EFLYQILGEVIK	Not Found	Not Found	Not Found	Not Found	Not Found	Not Found	Not Found	Not Found	Not Found	Not Found	Not Found	Not Found	Not Found	Found	Not Found	Not Found
EFNEWAQC(+57.02)LILELVSK	Not Found	Not Found	Not Found	Not Found	Not Found	Not Found	Not Found	Not Found	Not Found	Not Found	Not Found	Found	Not Found	Not Found	Not Found	Not Found
EFNQLFVK	Found	Not Found	Not Found	Not Found	Not Found	Found	Not Found	Not Found	Not Found	Not Found	Not Found	Not Found	Found	Not Found	Not Found	Not Found
EFNTGNTESEC(+57.02)QWPER	Found	Found	Found	Found	Found	Found	Found	Found	Found	Found	Found	Found	Found	Not Found	Found	Found
EFPAIVLTNVEAFLER	Not Found	Found	Found	Found	Found	Found	Not Found	Found	Found	Not Found	Not Found	Found	Found	Found	Found	Not Found
EFRKPLVVMAPK	Not Found	Not Found	Not Found	Not Found	Not Found	Not Found	Not Found	Not Found	Not Found	Not Found	Not Found	Not Found	Not Found	Not Found	Not Found	Found
EFTAAIEAK	Found	Not Found	Found	Not Found	Found	Not Found	Not Found	Not Found	Not Found	Not Found	Found	Not Found	Found	Found	Not Found	Not Found
EFTEALR	Found	Not Found	Found	Not Found	Found	Not Found	Found	Found	Not Found	Found	Not Found	Found	Found	Not Found	Not Found	Not Found
EFVAVADFIHEGVK	Found	Not Found	Not Found	Not Found	Not Found	Found	Not Found	Found	Not Found	Found	Not Found	Not Found	Found	Found	Found	Not Found
EFVLTLDNSNFSDVVSK	Not Found	Found	Found	Found	Not Found	Found	Not Found	Not Found	Not Found	Found	Found	Found	Not Found	Found	Found	Found
EFVSGFTGSTGLALVTQTEALLWTDGR	Not Found	Not Found	Not Found	Not Found	Not Found	Not Found	Not Found	Not Found	Not Found	Not Found	Found	Found	Found	Found	Found	Not Found
EFYLNTEEFIDAVAHNLVVK	Not Found	Not Found	Not Found	Not Found	Not Found	Not Found	Not Found	Not Found	Not Found	Found	Not Found	Not Found	Not Found	Found	Not Found	Not Found
EGADAIM(+15.99)LSGETAHGK	Not Found	Found	Not Found	Found	Found	Found	Found	Found	Found	Found	Found	Found	Found	Not Found	Not Found	Found
EGADAVM(+15.99)LSGETAHGK	Not Found	Not Found	Not Found	Not Found	Not Found	Not Found	Not Found	Not Found	Not Found	Not Found	Not Found	Not Found	Not Found	Not Found	Not Found	Found
EGALAEENM(+15.99)R	Found	Found	Not Found	Found	Found	Not Found	Found	Not Found	Found	Found	Found	Found	Found	Not Found	Not Found	Found
EGALLAFEC(+57.02)LC(+57.02)ETLGR	Found	Not Found	Not Found	Not Found	Not Found	Not Found	Not Found	Not Found	Not Found	Not Found	Not Found	Not Found	Not Found	Not Found	Not Found	Not Found
EGALSAVLPVLPYLPLSADGSDSLSYDGR	Not Found	Not Found	Found	Found	Found	Found	Not Found	Found	Found	Found	Not Found	Found	Not Found	Not Found	Not Found	Found
EGASLVEVVQQVKPDVLLGLSAVGGLFTK	Not Found	Found	Found	Not Found	Not Found	Not Found	Not Found	Not Found	Not Found	Not Found	Not Found	Not Found	Found	Not Found	Not Found	Not Found
EGATDPTFLYIAPGLK	Found	Found	Found	Not Found	Found	Not Found	Found	Not Found	Found	Found	Found	Found	Found	Found	Found	Not Found
EGATITLR	Not Found	Not Found	Not Found	Not Found	Not Found	Not Found	Not Found	Not Found	Not Found	Found	Found	Found	Found	Not Found	Not Found	Not Found
EGDILTLLESER	Found	Found	Found	Found	Found	Found	Found	Not Found	Found	Found	Found	Found	Found	Found	Found	Found
EGDNIVEEAPADIPSLM(+15.99)ELK	Not Found	Not Found	Not Found	Not Found	Found	Found	Not Found	Not Found	Not Found	Not Found	Not Found	Not Found	Not Found	Not Found	Not Found	Found
EGEGYEKPNDGAIVK	Found	Found	Found	Not Found	Found	Not Found	Found	Found	Found	Found	Found	Found	Not Found	Found	Not Found	Not Found
EGEHVFGVAHIFASFNDTFIHVTDLSGR	Not Found	Not Found	Not Found	Not Found	Not Found	Not Found	Not Found	Not Found	Not Found	Not Found	Not Found	Not Found	Not Found	Not Found	Found	Not Found
EGEQEFSVEDPVTEVAIK	Found	Found	Found	Found	Found	Found	Found	Found	Found	Found	Found	Found	Found	Found	Found	Found
EGFEGQISSK	Found	Found	Found	Found	Found	Found	Found	Found	Found	Found	Found	Found	Found	Found	Found	Found
EGFEVSVAK	Found	Found	Found	Not Found	Found	Not Found	Found	Found	Not Found	Found	Found	Not Found	Found	Found	Not Found	Found
EGFNVNTSM(+15.99)DVGDSVASAR	Not Found	Not Found	Not Found	Not Found	Not Found	Not Found	Not Found	Not Found	Not Found	Not Found	Not Found	Not Found	Not Found	Found	Not Found	Not Found
EGGEASDKPIDSAVFTR	Not Found	Not Found	Not Found	Not Found	Not Found	Not Found	Not Found	Not Found	Not Found	Not Found	Not Found	Not Found	Not Found	Not Found	Not Found	Found
EGGVLPGIK	Found	Found	Found	Found	Found	Found	Found	Found	Found	Found	Found	Found	Found	Found	Found	Found
EGHPVC(+57.02)YNVFGEFENK	Found	Found	Found	Found	Found	Found	Found	Found	Found	Found	Found	Found	Found	Found	Not Found	Found
EGIIQHSTINNLAIGR	Not Found	Not Found	Not Found	Not Found	Not Found	Not Found	Not Found	Found	Found	Not Found	Found	Not Found	Found	Not Found	Not Found	Not Found
EGINIFLAGFVPTENLR	Found	Found	Not Found	Not Found	Not Found	Found	Not Found	Found	Found	Found	Not Found	Not Found	Found	Not Found	Not Found	Found
EGINVEEAFQC(+57.02)IAK	Found	Found	Found	Not Found	Found	Not Found	Not Found	Not Found	Found	Not Found	Found	Found	Found	Found	Not Found	Found
EGIPEM(+15.99)WSVEM(+15.99)K	Not Found	Found	Found	Not Found	Found	Not Found	Found	Found	Found	Found	Not Found	Found	Found	Not Found	Not Found	Found
EGIPPDQQR	Found	Found	Found	Found	Found	Found	Found	Found	Found	Found	Found	Found	Found	Not Found	Not Found	Not Found
EGIPVDPNSK	Not Found	Not Found	Not Found	Not Found	Not Found	Not Found	Not Found	Not Found	Not Found	Not Found	Not Found	Not Found	Not Found	Not Found	Not Found	Found
EGISAEVINLR	Found	Found	Found	Found	Found	Found	Found	Found	Found	Found	Found	Found	Found	Found	Found	Not Found
EGIWVSNATQK	Found	Found	Found	Not Found	Found	Found	Found	Found	Not Found	Found	Found	Found	Not Found	Found	Not Found	Found
EGLAPINLVVEHELHR	Found	Found	Found	Not Found	Found	Found	Found	Found	Found	Found	Found	Found	Found	Not Found	Not Found	Found
EGLELLK	Found	Found	Found	Found	Found	Found	Found	Found	Found	Found	Found	Found	Found	Found	Found	Found
EGLHYNPYFPGGAIAM(+15.99)PK	Not Found	Not Found	Found	Found	Not Found	Not Found	Not Found	Not Found	Not Found	Not Found	Not Found	Not Found	Not Found	Not Found	Not Found	Not Found
EGLLNEDEVDSFNIPIFIPC(+57.02)PK	Not Found	Found	Not Found	Not Found	Found	Found	Not Found	Found	Not Found	Not Found	Not Found	Not Found	Found	Not Found	Not Found	Not Found
EGLLQLASDK	Found	Found	Found	Found	Found	Found	Found	Found	Found	Found	Found	Found	Found	Found	Found	Found
EGLLVGISSGAAAAAAIK	Not Found	Not Found	Not Found	Not Found	Not Found	Not Found	Not Found	Not Found	Not Found	Not Found	Not Found	Not Found	Found	Not Found	Found	Not Found
EGLPAFPM(+15.99)GNIDQTR	Found	Found	Found	Found	Found	Found	Found	Found	Found	Found	Found	Found	Found	Not Found	Not Found	Found
EGLPDAVVWNPWDK	Not Found	Not Found	Not Found	Not Found	Not Found	Found	Not Found	Not Found	Not Found	Not Found	Not Found	Not Found	Found	Not Found	Not Found	Not Found
EGLQAQQFPSAVHTSTVEK	Found	Not Found	Not Found	Found	Found	Not Found	Not Found	Not Found	Found	Found	Found	Found	Found	Not Found	Found	Not Found
EGLQAQQLQTSTHSSVVEK	Found	Not Found	Found	Found	Found	Not Found	Found	Not Found	Found	Found	Not Found	Not Found	Not Found	Not Found	Found	Found
EGLSFIETSALDATNIDK	Not Found	Not Found	Not Found	Not Found	Not Found	Not Found	Not Found	Not Found	Not Found	Not Found	Found	Found	Not Found	Not Found	Not Found	Not Found
EGLSFIETSALEATNVEK	Not Found	Not Found	Not Found	Not Found	Not Found	Not Found	Not Found	Not Found	Not Found	Not Found	Found	Not Found	Not Found	Not Found	Not Found	Not Found
EGLTVFR	Found	Found	Not Found	Not Found	Not Found	Not Found	Found	Not Found	Found	Found	Found	Found	Found	Not Found	Not Found	Not Found
EGLVLLIDAIEK	Found	Found	Found	Found	Not Found	Found	Found	Found	Found	Found	Found	Found	Found	Found	Found	Found
EGLVSDAIESFIR	Not Found	Not Found	Not Found	Found	Not Found	Found	Not Found	Not Found	Found	Not Found	Found	Found	Not Found	Not Found	Found	Found
EGLWNLWIPFDSAAR	Found	Not Found	Not Found	Not Found	Not Found	Not Found	Not Found	Not Found	Not Found	Not Found	Not Found	Not Found	Not Found	Not Found	Not Found	Not Found
EGNFDIVGNNFPVFFVR	Not Found	Not Found	Found	Not Found	Not Found	Not Found	Not Found	Not Found	Not Found	Not Found	Not Found	Not Found	Not Found	Not Found	Not Found	Found
EGNFDLVGNNFPVFFIR	Found	Found	Not Found	Not Found	Found	Found	Found	Not Found	Found	Not Found	Found	Found	Not Found	Not Found	Found	Found
EGNFDLVGNNFPVFFVR	Not Found	Not Found	Found	Not Found	Not Found	Not Found	Not Found	Not Found	Not Found	Not Found	Not Found	Not Found	Not Found	Not Found	Not Found	Found
EGPALPVLDDM(+15.99)VADKK	Not Found	Not Found	Not Found	Not Found	Not Found	Found	Found	Not Found	Not Found	Not Found	Not Found	Not Found	Not Found	Not Found	Not Found	Not Found
EGPETIAAFIAEPVM(+15.99)GAGGVIPPPATYFEK	Not Found	Not Found	Not Found	Not Found	Not Found	Found	Not Found	Found	Not Found	Found	Not Found	Not Found	Not Found	Not Found	Not Found	Found
EGPETVAAFIAEPVIGSGGVILPPATYFDK	Found	Not Found	Found	Found	Found	Found	Not Found	Found	Found	Found	Found	Found	Not Found	Not Found	Not Found	Found
EGPTIPFSWIFDR	Not Found	Not Found	Not Found	Not Found	Not Found	Not Found	Found	Found	Not Found	Not Found	Not Found	Not Found	Not Found	Not Found	Not Found	Found
EGQIYLASPYTAAASALTGYVTDPR	Not Found	Found	Not Found	Not Found	Found	Found	Not Found	Not Found	Not Found	Not Found	Not Found	Not Found	Not Found	Not Found	Not Found	Found
EGQNDIFYITGESK	Found	Found	Found	Found	Found	Found	Found	Found	Found	Found	Found	Found	Found	Found	Found	Found
EGQSPWYDNLC(+57.02)RPVTDLLPLISK	Not Found	Not Found	Not Found	Not Found	Not Found	Not Found	Not Found	Found	Found	Found	Found	Not Found	Not Found	Not Found	Found	Found
EGQVVAYVDQFGSQLPVK	Not Found	Not Found	Found	Not Found	Not Found	Not Found	Found	Found	Not Found	Not Found	Not Found	Not Found	Not Found	Not Found	Not Found	Not Found
EGSEPDLFWEVLDGK	Found	Not Found	Not Found	Not Found	Not Found	Not Found	Not Found	Not Found	Not Found	Not Found	Not Found	Not Found	Not Found	Not Found	Not Found	Not Found
EGSESEQFWNLLGGK	Not Found	Not Found	Found	Not Found	Not Found	Found	Not Found	Not Found	Not Found	Not Found	Not Found	Not Found	Not Found	Not Found	Not Found	Found
EGSESIDGEKPIGETETEIQTK	Not Found	Found	Not Found	Not Found	Not Found	Not Found	Not Found	Not Found	Not Found	Not Found	Found	Not Found	Not Found	Not Found	Not Found	Not Found
EGTESSTFWFALGGK	Found	Not Found	Not Found	Not Found	Not Found	Found	Not Found	Not Found	Not Found	Not Found	Not Found	Not Found	Not Found	Not Found	Not Found	Not Found
EGTYENTEGC(+57.02)AQQTLPAVPTVGDAR	Not Found	Found	Not Found	Not Found	Not Found	Not Found	Found	Not Found	Not Found	Not Found	Not Found	Not Found	Not Found	Not Found	Not Found	Not Found
EGVFGVVR	Not Found	Found	Not Found	Found	Found	Not Found	Found	Not Found	Not Found	Found	Not Found	Not Found	Not Found	Found	Not Found	Not Found
EGVHNFFVTFIEVLR	Not Found	Found	Found	Not Found	Not Found	Found	Not Found	Not Found	Not Found	Found	Found	Found	Found	Found	Found	Not Found
EGVITISDGK	Found	Found	Found	Found	Found	Found	Found	Found	Found	Found	Found	Found	Found	Found	Found	Found
EGVLGFFK	Not Found	Not Found	Not Found	Not Found	Not Found	Not Found	Not Found	Not Found	Not Found	Not Found	Not Found	Not Found	Not Found	Not Found	Not Found	Found
EGVM(+15.99)VAADSR	Found	Found	Found	Found	Found	Found	Found	Found	Found	Found	Found	Found	Found	Found	Not Found	Found
EGVPTAVSHGLWLNIPDYDAPTQLVKPLER	Not Found	Not Found	Not Found	Not Found	Not Found	Found	Not Found	Not Found	Not Found	Not Found	Found	Not Found	Not Found	Not Found	Not Found	Not Found
EGVPTAVSHGLWLNIPDYDAPTQLVKPR	Found	Found	Found	Found	Found	Found	Not Found	Found	Found	Found	Found	Found	Found	Found	Not Found	Found
EGVVLAVEK	Not Found	Not Found	Not Found	Not Found	Not Found	Not Found	Found	Not Found	Not Found	Not Found	Not Found	Not Found	Not Found	Not Found	Not Found	Not Found
EGVYSPSVQYTLYEM(+15.99)AK	Not Found	Not Found	Not Found	Not Found	Not Found	Not Found	Not Found	Not Found	Not Found	Found	Not Found	Not Found	Not Found	Not Found	Not Found	Not Found
EGWIC(+57.02)EGGVC(+57.02)R	Found	Not Found	Not Found	Not Found	Not Found	Not Found	Not Found	Not Found	Not Found	Not Found	Not Found	Not Found	Not Found	Not Found	Not Found	Not Found
EGYYVM(+15.99)DPEK	Found	Found	Not Found	Found	Not Found	Not Found	Not Found	Not Found	Not Found	Found	Not Found	Found	Found	Not Found	Not Found	Not Found
EHAPSIIFM(+15.99)DEIDSIGSAR	Not Found	Not Found	Not Found	Not Found	Not Found	Found	Not Found	Found	Not Found	Not Found	Not Found	Not Found	Found	Not Found	Not Found	Not Found
[truncated: 8,381 more rows]

## Sheet: Table S3-2
Table S3-2 List of proteins identified in protein extracts, isolated from C. sativus root cells with/without CsRALF34 overexpression
	Found in Sample Group without CsRALF34 overexpression (control)								Found in Sample Group with CsRALF34 overexpression (RALF)
Accession	Control 1	Control 2	Control 3	Control 4	Control 5	Control 6	Control 7	Control 8	RALF 1	RALF 2	RALF 3	RALF 4	RALF 5	RALF 6	RALF 7	RALF 8
Csa1G000010.1	Not Found	Not Found	Not Found	Not Found	Not Found	Not Found	Not Found	Not Found	Not Found	Found	Not Found	Not Found	Found	Not Found	Not Found	Found
Csa1G000020.1	Found	Found	Found	Found	Found	Found	Found	Found	Found	Found	Found	Found	Found	Found	Found	Found
Csa1G000600.1	Found	Found	Found	Found	Found	Found	Found	Found	Found	Found	Found	Found	Found	Found	Found	Found
Csa1G000680.1	Found	Found	Found	Found	Found	Found	Found	Found	Found	Found	Found	Found	Found	Found	Found	Found
Csa1G001360.1	Not Found	Found	Not Found	Not Found	Not Found	Found	Found	Not Found	Not Found	Not Found	Not Found	Not Found	Not Found	Not Found	Not Found	Not Found
Csa1G001460.1	Not Found	Found	Found	Found	Found	Found	Found	Not Found	Found	Found	Found	Found	Found	Not Found	Not Found	Found
Csa1G001520.1	Found	Not Found	Found	Found	Not Found	Not Found	Not Found	Not Found	Not Found	Not Found	Found	Not Found	Not Found	Not Found	Not Found	Found
Csa1G002130.1	Found	Found	Found	Found	Found	Found	Found	Found	Found	Found	Found	Found	Found	Found	Found	Found
Csa1G002150.1	Found	Found	Found	Found	Found	Found	Found	Found	Found	Not Found	Found	Found	Found	Found	Found	Found
Csa1G002160.1	Found	Found	Found	Found	Found	Found	Found	Found	Found	Found	Found	Found	Found	Found	Found	Found
Csa1G002710.1	Found	Found	Not Found	Found	Found	Found	Found	Not Found	Found	Found	Found	Found	Not Found	Found	Not Found	Found
Csa1G002770.1	Not Found	Not Found	Not Found	Not Found	Not Found	Found	Found	Not Found	Not Found	Not Found	Not Found	Found	Not Found	Not Found	Not Found	Found
Csa1G002870.1	Not Found	Not Found	Not Found	Not Found	Not Found	Not Found	Not Found	Found	Not Found	Not Found	Not Found	Found	Not Found	Not Found	Not Found	Not Found
Csa1G002890.1	Not Found	Not Found	Not Found	Not Found	Not Found	Found	Not Found	Not Found	Not Found	Not Found	Not Found	Found	Not Found	Not Found	Not Found	Found
Csa1G002900.1	Found	Found	Found	Found	Found	Found	Found	Found	Found	Found	Found	Found	Found	Found	Found	Found
Csa1G003540.1	Found	Found	Found	Found	Found	Found	Found	Found	Found	Found	Found	Found	Found	Found	Not Found	Found
Csa1G004100.1	Not Found	Not Found	Found	Not Found	Found	Not Found	Not Found	Found	Not Found	Not Found	Found	Not Found	Not Found	Found	Not Found	Not Found
Csa1G004310.1	Not Found	Not Found	Not Found	Not Found	Found	Not Found	Not Found	Not Found	Not Found	Not Found	Not Found	Not Found	Not Found	Not Found	Not Found	Not Found
Csa1G004910.1	Not Found	Not Found	Found	Not Found	Not Found	Not Found	Not Found	Not Found	Found	Not Found	Not Found	Not Found	Not Found	Not Found	Found	Found
Csa1G004910.2	Not Found	Not Found	Found	Not Found	Not Found	Not Found	Not Found	Not Found	Found	Not Found	Not Found	Not Found	Not Found	Not Found	Found	Found
Csa1G004930.1	Not Found	Not Found	Found	Not Found	Found	Found	Not Found	Not Found	Not Found	Not Found	Found	Not Found	Found	Not Found	Not Found	Not Found
Csa1G005520.1	Not Found	Not Found	Found	Found	Not Found	Found	Not Found	Found	Not Found	Found	Not Found	Not Found	Found	Not Found	Not Found	Found
Csa1G005600.1	Not Found	Not Found	Not Found	Not Found	Found	Not Found	Not Found	Not Found	Not Found	Found	Not Found	Not Found	Not Found	Not Found	Not Found	Not Found
Csa1G005620.1	Not Found	Not Found	Not Found	Not Found	Not Found	Not Found	Not Found	Not Found	Not Found	Not Found	Not Found	Not Found	Not Found	Found	Not Found	Not Found
Csa1G005630.1	Not Found	Not Found	Not Found	Not Found	Not Found	Not Found	Not Found	Not Found	Not Found	Not Found	Not Found	Not Found	Found	Not Found	Not Found	Not Found
Csa1G005630.2	Not Found	Not Found	Not Found	Not Found	Not Found	Not Found	Not Found	Not Found	Not Found	Not Found	Not Found	Not Found	Found	Not Found	Not Found	Not Found
Csa1G005640.1	Not Found	Not Found	Not Found	Not Found	Not Found	Not Found	Not Found	Not Found	Not Found	Not Found	Found	Not Found	Found	Not Found	Not Found	Found
Csa1G005640.2	Not Found	Not Found	Not Found	Not Found	Not Found	Not Found	Not Found	Not Found	Not Found	Not Found	Found	Not Found	Found	Not Found	Not Found	Found
Csa1G005640.3	Not Found	Not Found	Not Found	Not Found	Not Found	Not Found	Not Found	Not Found	Not Found	Not Found	Found	Not Found	Found	Not Found	Not Found	Found
Csa1G005640.4	Not Found	Not Found	Not Found	Not Found	Not Found	Not Found	Not Found	Not Found	Not Found	Not Found	Found	Not Found	Found	Not Found	Not Found	Found
Csa1G006270.1	Found	Found	Found	Found	Found	Found	Found	Found	Found	Found	Found	Found	Found	Found	Found	Found
Csa1G007870.1	Not Found	Not Found	Not Found	Found	Not Found	Not Found	Not Found	Not Found	Not Found	Not Found	Not Found	Not Found	Not Found	Not Found	Not Found	Not Found
Csa1G007880.2	Not Found	Found	Found	Found	Found	Found	Found	Not Found	Found	Found	Found	Found	Found	Found	Not Found	Found
Csa1G007890.1	Found	Found	Found	Found	Found	Found	Found	Found	Found	Found	Found	Found	Found	Not Found	Not Found	Found
Csa1G008520.1	Found	Found	Found	Found	Found	Found	Found	Found	Found	Found	Found	Found	Found	Found	Found	Found
Csa1G008570.1	Found	Found	Found	Found	Found	Found	Found	Found	Not Found	Not Found	Found	Found	Found	Found	Not Found	Found
Csa1G009760.1	Found	Found	Found	Found	Found	Found	Found	Found	Found	Found	Found	Found	Found	Found	Found	Found
Csa1G009860.1	Not Found	Found	Not Found	Found	Found	Not Found	Not Found	Found	Found	Found	Found	Found	Not Found	Not Found	Not Found	Found
Csa1G011440.1	Found	Found	Not Found	Not Found	Not Found	Not Found	Not Found	Not Found	Not Found	Not Found	Not Found	Found	Not Found	Not Found	Not Found	Found
Csa1G013220.1	Not Found	Not Found	Found	Not Found	Not Found	Found	Not Found	Found	Found	Found	Not Found	Not Found	Not Found	Not Found	Not Found	Not Found
Csa1G013770.1	Found	Found	Not Found	Found	Found	Found	Found	Not Found	Found	Found	Found	Found	Found	Found	Not Found	Found
Csa1G013810.1	Found	Found	Found	Found	Found	Found	Found	Found	Found	Found	Found	Found	Found	Found	Found	Found
Csa1G014400.1	Found	Found	Found	Found	Found	Found	Found	Found	Found	Found	Found	Found	Found	Found	Found	Found
Csa1G014470.1	Found	Found	Found	Found	Found	Found	Found	Found	Found	Found	Found	Found	Found	Found	Found	Found
Csa1G014500.1	Not Found	Not Found	Not Found	Found	Not Found	Not Found	Not Found	Not Found	Not Found	Not Found	Not Found	Not Found	Not Found	Not Found	Found	Not Found
Csa1G015690.1	Found	Found	Found	Found	Found	Found	Found	Found	Found	Found	Found	Found	Found	Found	Found	Found
Csa1G021920.1	Found	Found	Found	Found	Found	Found	Found	Not Found	Found	Found	Found	Found	Found	Found	Found	Found
Csa1G021930.1	Found	Found	Found	Found	Found	Found	Found	Not Found	Found	Found	Found	Found	Found	Found	Found	Found
Csa1G021930.2	Found	Found	Found	Found	Found	Found	Found	Not Found	Found	Found	Found	Found	Found	Found	Found	Found
Csa1G021970.1	Found	Not Found	Found	Found	Not Found	Not Found	Not Found	Found	Not Found	Not Found	Found	Found	Found	Not Found	Not Found	Found
Csa1G024170.1	Found	Found	Found	Found	Found	Found	Found	Found	Found	Found	Found	Found	Found	Found	Found	Found
Csa1G024260.1	Found	Found	Found	Not Found	Found	Found	Not Found	Found	Found	Found	Found	Found	Found	Not Found	Not Found	Found
Csa1G024830.1	Found	Found	Found	Found	Found	Found	Found	Found	Found	Found	Found	Found	Found	Found	Found	Found
Csa1G024860.1	Not Found	Not Found	Not Found	Not Found	Found	Found	Not Found	Not Found	Not Found	Not Found	Not Found	Found	Not Found	Found	Not Found	Not Found
Csa1G024940.1	Found	Found	Found	Found	Not Found	Found	Found	Found	Not Found	Found	Not Found	Not Found	Found	Found	Found	Found
Csa1G025110.1	Not Found	Not Found	Not Found	Not Found	Not Found	Not Found	Not Found	Not Found	Not Found	Not Found	Found	Not Found	Not Found	Not Found	Not Found	Not Found
Csa1G025130.1	Not Found	Found	Found	Not Found	Not Found	Not Found	Not Found	Found	Not Found	Found	Not Found	Not Found	Found	Not Found	Not Found	Found
Csa1G025160.1	Found	Not Found	Not Found	Not Found	Not Found	Not Found	Not Found	Not Found	Not Found	Not Found	Not Found	Not Found	Not Found	Not Found	Not Found	Not Found
Csa1G025780.1	Found	Found	Found	Found	Found	Found	Found	Found	Found	Found	Found	Found	Found	Found	Found	Found
Csa1G025780.2	Found	Found	Found	Found	Found	Found	Found	Found	Found	Found	Found	Found	Found	Found	Found	Found
Csa1G025780.3	Found	Found	Found	Found	Found	Found	Found	Found	Found	Found	Found	Found	Found	Found	Found	Found
Csa1G025890.1	Not Found	Not Found	Not Found	Not Found	Not Found	Not Found	Not Found	Not Found	Not Found	Found	Not Found	Not Found	Not Found	Not Found	Not Found	Not Found
Csa1G025950.1	Not Found	Not Found	Not Found	Not Found	Not Found	Not Found	Not Found	Not Found	Found	Not Found	Not Found	Not Found	Not Found	Not Found	Not Found	Not Found
Csa1G029600.1	Found	Found	Found	Found	Found	Found	Found	Found	Found	Found	Found	Found	Found	Found	Not Found	Found
Csa1G030620.1	Found	Found	Found	Found	Found	Found	Found	Found	Found	Found	Found	Found	Found	Not Found	Not Found	Found
Csa1G031200.1	Found	Found	Found	Not Found	Found	Found	Not Found	Found	Found	Found	Found	Found	Found	Not Found	Not Found	Found
Csa1G031730.1	Found	Found	Found	Found	Found	Found	Found	Found	Found	Found	Found	Found	Found	Found	Found	Found
Csa1G031730.2	Found	Found	Found	Found	Found	Found	Found	Found	Found	Found	Found	Found	Found	Found	Found	Found
Csa1G031730.3	Found	Found	Found	Found	Found	Found	Found	Found	Found	Found	Found	Found	Found	Found	Found	Found
Csa1G031770.1	Not Found	Found	Not Found	Not Found	Found	Not Found	Not Found	Not Found	Found	Not Found	Found	Not Found	Not Found	Not Found	Not Found	Found
Csa1G031860.1	Found	Found	Found	Found	Found	Found	Found	Found	Found	Found	Found	Found	Found	Found	Found	Found
Csa1G031860.2	Found	Found	Found	Found	Found	Found	Found	Found	Found	Found	Found	Found	Found	Found	Found	Found
Csa1G031890.1	Not Found	Not Found	Not Found	Not Found	Not Found	Found	Found	Not Found	Not Found	Not Found	Not Found	Not Found	Not Found	Not Found	Not Found	Not Found
Csa1G031900.1	Found	Found	Found	Found	Found	Found	Found	Found	Found	Found	Found	Found	Found	Found	Not Found	Found
Csa1G033120.1	Not Found	Not Found	Not Found	Not Found	Found	Not Found	Found	Not Found	Found	Not Found	Not Found	Not Found	Not Found	Not Found	Not Found	Not Found
Csa1G033190.1	Not Found	Not Found	Not Found	Not Found	Not Found	Not Found	Not Found	Not Found	Not Found	Not Found	Not Found	Not Found	Not Found	Not Found	Not Found	Found
Csa1G039160.1	Found	Found	Found	Found	Found	Found	Found	Found	Found	Found	Found	Found	Found	Found	Found	Found
Csa1G039190.1	Found	Found	Found	Found	Found	Found	Found	Not Found	Found	Found	Found	Found	Found	Found	Not Found	Not Found
Csa1G039190.2	Found	Found	Found	Found	Found	Found	Found	Not Found	Found	Found	Found	Found	Found	Found	Not Found	Not Found
Csa1G039260.1	Found	Found	Found	Found	Found	Found	Found	Found	Found	Found	Found	Found	Found	Not Found	Not Found	Not Found
Csa1G039260.2	Found	Found	Found	Found	Found	Found	Found	Found	Found	Found	Found	Found	Found	Not Found	Not Found	Not Found
Csa1G039880.1	Found	Found	Found	Found	Found	Found	Found	Found	Found	Found	Found	Found	Found	Found	Found	Found
Csa1G041540.1	Not Found	Not Found	Not Found	Not Found	Not Found	Not Found	Not Found	Not Found	Found	Not Found	Not Found	Found	Not Found	Found	Found	Not Found
Csa1G042310.1	Found	Not Found	Not Found	Not Found	Not Found	Found	Not Found	Not Found	Not Found	Not Found	Not Found	Not Found	Found	Not Found	Not Found	Not Found
Csa1G042310.2	Found	Not Found	Not Found	Not Found	Not Found	Found	Not Found	Not Found	Not Found	Not Found	Not Found	Not Found	Found	Not Found	Not Found	Not Found
Csa1G042360.1	Found	Found	Found	Found	Found	Found	Found	Found	Found	Found	Found	Found	Found	Found	Found	Found
Csa1G042650.1	Found	Found	Found	Found	Found	Found	Found	Found	Found	Found	Found	Found	Found	Found	Found	Found
Csa1G042660.1	Found	Found	Found	Found	Found	Found	Found	Found	Found	Found	Found	Found	Found	Found	Found	Found
Csa1G042700.1	Found	Not Found	Found	Not Found	Not Found	Found	Found	Found	Found	Found	Found	Not Found	Not Found	Not Found	Not Found	Found
Csa1G042790.1	Found	Found	Found	Found	Found	Found	Found	Found	Found	Found	Found	Found	Found	Found	Found	Found
Csa1G042800.1	Found	Found	Found	Found	Found	Found	Found	Found	Found	Found	Found	Found	Found	Found	Found	Found
Csa1G042930.1	Found	Found	Found	Not Found	Found	Found	Not Found	Found	Found	Found	Found	Found	Found	Not Found	Not Found	Found
Csa1G042970.1	Found	Found	Found	Found	Found	Found	Found	Found	Found	Not Found	Found	Found	Found	Found	Not Found	Found
Csa1G043100.1	Not Found	Not Found	Not Found	Not Found	Not Found	Not Found	Not Found	Not Found	Not Found	Found	Not Found	Not Found	Not Found	Not Found	Not Found	Not Found
Csa1G043120.1	Found	Not Found	Found	Not Found	Found	Found	Found	Found	Found	Found	Found	Not Found	Found	Found	Not Found	Found
Csa1G043130.1	Found	Found	Found	Found	Found	Found	Found	Found	Found	Found	Found	Found	Found	Found	Found	Found
Csa1G043200.1	Found	Found	Found	Found	Found	Found	Found	Found	Found	Found	Found	Found	Found	Found	Found	Found
Csa1G045470.1	Not Found	Not Found	Not Found	Not Found	Found	Not Found	Not Found	Not Found	Not Found	Not Found	Not Found	Not Found	Found	Not Found	Not Found	Not Found
Csa1G045470.2	Not Found	Not Found	Not Found	Not Found	Found	Not Found	Not Found	Not Found	Not Found	Not Found	Not Found	Not Found	Found	Not Found	Not Found	Not Found
Csa1G045490.1	Found	Found	Found	Found	Found	Found	Not Found	Not Found	Not Found	Found	Found	Found	Not Found	Not Found	Not Found	Not Found
Csa1G045600.1	Found	Found	Found	Found	Found	Found	Found	Found	Found	Found	Found	Found	Found	Found	Found	Found
Csa1G045640.1	Found	Not Found	Not Found	Not Found	Found	Not Found	Not Found	Not Found	Not Found	Not Found	Found	Not Found	Not Found	Not Found	Not Found	Not Found
Csa1G045860.1	Not Found	Not Found	Not Found	Not Found	Not Found	Not Found	Found	Not Found	Not Found	Found	Not Found	Not Found	Not Found	Not Found	Not Found	Not Found
Csa1G046170.1	Found	Not Found	Found	Found	Found	Found	Found	Not Found	Found	Found	Found	Found	Found	Not Found	Not Found	Found
Csa1G046840.1	Found	Found	Found	Found	Found	Found	Found	Found	Found	Found	Found	Found	Found	Found	Found	Found
Csa1G046870.1	Found	Not Found	Not Found	Not Found	Not Found	Not Found	Not Found	Not Found	Not Found	Not Found	Found	Not Found	Not Found	Not Found	Not Found	Found
Csa1G046910.1	Not Found	Not Found	Not Found	Not Found	Not Found	Not Found	Not Found	Not Found	Not Found	Not Found	Not Found	Found	Not Found	Not Found	Not Found	Not Found
Csa1G046910.2	Not Found	Not Found	Not Found	Not Found	Not Found	Not Found	Not Found	Not Found	Not Found	Not Found	Not Found	Found	Not Found	Not Found	Not Found	Not Found
Csa1G046910.3	Not Found	Not Found	Not Found	Not Found	Not Found	Not Found	Not Found	Not Found	Not Found	Not Found	Not Found	Found	Not Found	Not Found	Not Found	Not Found
Csa1G046910.4	Not Found	Not Found	Not Found	Not Found	Not Found	Not Found	Not Found	Not Found	Not Found	Not Found	Not Found	Found	Not Found	Not Found	Not Found	Not Found
Csa1G046910.5	Not Found	Not Found	Not Found	Not Found	Not Found	Not Found	Not Found	Not Found	Not Found	Not Found	Not Found	Found	Not Found	Not Found	Not Found	Not Found
Csa1G047430.1	Not Found	Not Found	Found	Not Found	Not Found	Not Found	Found	Not Found	Not Found	Not Found	Not Found	Not Found	Not Found	Not Found	Not Found	Found
Csa1G050020.1	Found	Found	Found	Found	Found	Found	Found	Found	Found	Found	Found	Found	Found	Found	Found	Found
Csa1G050170.1	Found	Found	Found	Found	Found	Found	Found	Found	Found	Found	Found	Found	Found	Found	Found	Found
Csa1G050240.1	Found	Found	Found	Found	Found	Found	Found	Found	Found	Found	Found	Found	Found	Found	Found	Found
Csa1G050250.1	Found	Found	Found	Found	Found	Found	Found	Found	Found	Found	Found	Found	Found	Found	Found	Found
Csa1G050340.1	Found	Found	Found	Found	Found	Found	Found	Found	Found	Found	Found	Found	Found	Found	Found	Found
Csa1G050400.1	Found	Found	Found	Found	Found	Found	Found	Found	Found	Found	Found	Found	Found	Found	Found	Found
Csa1G050410.1	Found	Found	Not Found	Found	Not Found	Not Found	Not Found	Not Found	Not Found	Not Found	Not Found	Not Found	Not Found	Not Found	Not Found	Not Found
Csa1G050420.1	Found	Found	Found	Found	Found	Found	Found	Found	Found	Found	Found	Found	Found	Found	Found	Found
Csa1G050420.2	Found	Found	Found	Found	Found	Found	Found	Found	Found	Found	Found	Found	Found	Found	Found	Found
Csa1G050430.1	Found	Found	Found	Found	Found	Not Found	Found	Not Found	Found	Not Found	Found	Not Found	Found	Not Found	Not Found	Not Found
Csa1G050490.1	Not Found	Not Found	Not Found	Not Found	Not Found	Found	Not Found	Not Found	Not Found	Not Found	Not Found	Not Found	Not Found	Not Found	Not Found	Not Found
Csa1G051600.1	Not Found	Not Found	Not Found	Not Found	Not Found	Not Found	Not Found	Found	Not Found	Not Found	Not Found	Not Found	Not Found	Not Found	Not Found	Not Found
Csa1G051810.1	Found	Found	Found	Found	Found	Found	Found	Found	Found	Found	Found	Found	Found	Found	Found	Found
Csa1G057010.1	Found	Found	Found	Found	Found	Found	Found	Found	Found	Found	Found	Found	Found	Found	Found	Found
Csa1G057040.1	Not Found	Not Found	Found	Not Found	Not Found	Not Found	Not Found	Not Found	Not Found	Not Found	Not Found	Not Found	Not Found	Not Found	Not Found	Not Found
Csa1G062290.1	Found	Found	Found	Found	Found	Found	Found	Found	Found	Found	Found	Found	Found	Found	Found	Found
Csa1G062310.1	Found	Found	Found	Found	Found	Found	Found	Found	Found	Found	Found	Found	Found	Found	Not Found	Found
Csa1G062350.1	Found	Found	Found	Found	Found	Found	Found	Found	Found	Found	Found	Found	Found	Found	Not Found	Found
Csa1G062880.1	Found	Found	Found	Found	Found	Found	Found	Found	Found	Found	Found	Found	Found	Found	Not Found	Found
Csa1G062960.1	Not Found	Not Found	Not Found	Not Found	Not Found	Not Found	Not Found	Not Found	Not Found	Found	Not Found	Not Found	Not Found	Not Found	Not Found	Not Found
Csa1G063550.1	Found	Not Found	Found	Not Found	Found	Not Found	Not Found	Not Found	Not Found	Found	Not Found	Found	Not Found	Found	Not Found	Not Found
Csa1G071870.1	Not Found	Found	Found	Found	Found	Found	Not Found	Found	Found	Found	Found	Found	Found	Not Found	Not Found	Not Found
Csa1G071890.1	Not Found	Not Found	Not Found	Not Found	Not Found	Found	Not Found	Not Found	Not Found	Not Found	Not Found	Not Found	Not Found	Not Found	Not Found	Not Found
Csa1G073730.1	Found	Found	Not Found	Not Found	Found	Found	Not Found	Found	Found	Not Found	Not Found	Found	Found	Not Found	Not Found	Found
Csa1G075580.1	Found	Found	Found	Not Found	Found	Not Found	Not Found	Not Found	Found	Not Found	Not Found	Found	Not Found	Not Found	Not Found	Not Found
Csa1G084280.1	Found	Found	Found	Found	Found	Found	Found	Found	Found	Found	Found	Found	Found	Found	Found	Found
Csa1G084300.1	Not Found	Not Found	Not Found	Found	Not Found	Not Found	Not Found	Not Found	Not Found	Not Found	Found	Not Found	Not Found	Not Found	Not Found	Not Found
Csa1G084310.1	Found	Found	Found	Found	Found	Found	Found	Found	Found	Found	Found	Found	Found	Found	Found	Found
Csa1G084320.1	Found	Found	Found	Found	Found	Found	Found	Found	Found	Found	Found	Found	Found	Found	Found	Found
Csa1G085360.1	Found	Found	Found	Not Found	Found	Found	Not Found	Found	Found	Found	Found	Not Found	Found	Not Found	Not Found	Found
Csa1G096620.1	Found	Found	Found	Found	Found	Found	Not Found	Found	Found	Not Found	Found	Found	Found	Not Found	Not Found	Found
Csa1G108800.1	Not Found	Not Found	Not Found	Not Found	Not Found	Not Found	Not Found	Found	Not Found	Not Found	Not Found	Not Found	Not Found	Not Found	Not Found	Not Found
Csa1G108810.1	Found	Found	Found	Found	Found	Found	Found	Not Found	Found	Found	Found	Found	Found	Found	Found	Found
Csa1G108810.2	Found	Found	Found	Found	Found	Found	Found	Not Found	Found	Found	Found	Found	Found	Found	Found	Found
Csa1G108810.3	Found	Found	Found	Found	Found	Found	Found	Not Found	Found	Found	Found	Found	Found	Found	Found	Found
Csa1G108820.1	Found	Not Found	Found	Found	Found	Not Found	Not Found	Found	Found	Found	Found	Not Found	Found	Not Found	Not Found	Found
Csa1G109350.1	Not Found	Not Found	Not Found	Found	Not Found	Not Found	Not Found	Not Found	Not Found	Not Found	Found	Not Found	Not Found	Not Found	Not Found	Not Found
Csa1G120460.1	Not Found	Found	Not Found	Not Found	Not Found	Not Found	Found	Not Found	Not Found	Found	Not Found	Not Found	Not Found	Not Found	Not Found	Not Found
Csa1G132100.1	Not Found	Not Found	Not Found	Not Found	Not Found	Not Found	Not Found	Not Found	Not Found	Not Found	Not Found	Found	Not Found	Not Found	Not Found	Found
Csa1G132130.1	Found	Found	Found	Found	Found	Found	Found	Found	Found	Found	Found	Found	Found	Found	Found	Found
Csa1G132150.1	Found	Found	Found	Found	Found	Found	Found	Found	Found	Found	Found	Found	Found	Found	Found	Found
Csa1G132680.1	Found	Found	Found	Found	Found	Found	Found	Found	Found	Found	Found	Found	Found	Found	Found	Found
Csa1G145930.1	Found	Found	Found	Found	Found	Found	Found	Found	Found	Found	Found	Found	Found	Not Found	Not Found	Found
Csa1G153000.1	Not Found	Found	Found	Not Found	Found	Found	Not Found	Not Found	Not Found	Found	Found	Not Found	Found	Not Found	Not Found	Not Found
Csa1G163140.1	Found	Found	Found	Found	Found	Found	Found	Found	Found	Found	Found	Found	Found	Found	Found	Found
Csa1G163140.2	Found	Found	Found	Found	Found	Found	Found	Found	Found	Found	Found	Found	Found	Found	Found	Found
Csa1G164690.1	Found	Not Found	Not Found	Not Found	Not Found	Not Found	Not Found	Not Found	Not Found	Not Found	Not Found	Not Found	Not Found	Not Found	Not Found	Not Found
Csa1G167840.1	Found	Found	Found	Found	Found	Found	Found	Found	Found	Found	Found	Found	Found	Found	Not Found	Found
Csa1G168900.1	Found	Found	Found	Found	Found	Found	Found	Found	Found	Found	Found	Found	Found	Found	Found	Found
Csa1G172570.1	Found	Found	Not Found	Found	Found	Found	Not Found	Found	Found	Found	Not Found	Found	Found	Not Found	Found	Found
Csa1G173130.1	Found	Found	Found	Found	Found	Found	Found	Found	Found	Found	Found	Found	Found	Found	Found	Found
Csa1G173130.2	Found	Found	Found	Found	Found	Found	Found	Found	Found	Found	Found	Found	Found	Found	Found	Found
Csa1G181440.1	Found	Found	Found	Found	Found	Found	Found	Found	Found	Found	Found	Found	Found	Found	Found	Found
Csa1G181510.1	Found	Found	Found	Not Found	Found	Found	Found	Found	Found	Found	Found	Found	Found	Found	Found	Found
Csa1G181540.1	Found	Found	Found	Found	Found	Found	Not Found	Found	Found	Found	Found	Found	Found	Not Found	Found	Found
Csa1G181560.1	Found	Found	Found	Not Found	Found	Found	Found	Found	Found	Found	Found	Found	Found	Found	Found	Found
Csa1G181570.1	Found	Found	Found	Found	Found	Found	Found	Found	Found	Found	Found	Found	Not Found	Not Found	Not Found	Found
Csa1G183570.1	Found	Not Found	Found	Found	Found	Found	Found	Found	Found	Not Found	Found	Found	Not Found	Not Found	Not Found	Found
Csa1G183570.2	Found	Not Found	Found	Found	Found	Found	Found	Found	Found	Not Found	Found	Found	Not Found	Not Found	Not Found	Found
Csa1G212840.1	Found	Found	Found	Found	Found	Found	Found	Found	Found	Found	Found	Found	Found	Found	Found	Found
Csa1G224890.1	Found	Found	Found	Found	Found	Found	Found	Found	Found	Found	Found	Not Found	Found	Found	Found	Found
Csa1G225410.1	Not Found	Not Found	Not Found	Found	Found	Not Found	Found	Found	Not Found	Found	Found	Not Found	Not Found	Not Found	Not Found	Found
Csa1G229500.1	Found	Found	Found	Found	Found	Found	Found	Found	Found	Found	Found	Found	Found	Found	Found	Found
Csa1G255160.1	Found	Found	Found	Found	Found	Found	Found	Found	Found	Found	Found	Found	Found	Found	Found	Found
Csa1G256200.1	Found	Found	Found	Found	Found	Found	Found	Found	Found	Found	Found	Found	Found	Found	Found	Found
Csa1G256720.1	Found	Found	Found	Found	Found	Found	Found	Found	Found	Found	Found	Found	Found	Not Found	Not Found	Found
Csa1G257340.1	Found	Found	Found	Not Found	Found	Not Found	Not Found	Found	Not Found	Found	Not Found	Not Found	Found	Not Found	Found	Not Found
Csa1G266160.1	Found	Found	Not Found	Found	Not Found	Not Found	Found	Found	Found	Not Found	Found	Found	Found	Found	Found	Not Found
Csa1G267210.1	Found	Found	Found	Found	Found	Found	Found	Found	Found	Found	Found	Found	Found	Found	Found	Found
Csa1G267230.1	Not Found	Not Found	Not Found	Not Found	Not Found	Not Found	Not Found	Not Found	Found	Not Found	Not Found	Not Found	Not Found	Not Found	Not Found	Not Found
Csa1G268290.1	Not Found	Found	Not Found	Found	Not Found	Found	Found	Found	Not Found	Found	Not Found	Found	Found	Not Found	Not Found	Not Found
Csa1G293020.1	Not Found	Not Found	Not Found	Not Found	Not Found	Not Found	Found	Not Found	Not Found	Not Found	Found	Not Found	Found	Not Found	Not Found	Not Found
Csa1G295130.1	Not Found	Not Found	Found	Not Found	Not Found	Not Found	Not Found	Not Found	Not Found	Not Found	Not Found	Found	Found	Not Found	Not Found	Not Found
Csa1G295130.2	Not Found	Not Found	Found	Not Found	Not Found	Not Found	Not Found	Not Found	Not Found	Not Found	Not Found	Found	Found	Not Found	Not Found	Not Found
Csa1G295130.3	Not Found	Not Found	Found	Not Found	Not Found	Not Found	Not Found	Not Found	Not Found	Not Found	Not Found	Found	Found	Not Found	Not Found	Not Found
Csa1G302180.1	Found	Found	Found	Found	Found	Found	Found	Found	Found	Found	Found	Found	Found	Found	Found	Found
Csa1G304710.1	Found	Found	Found	Found	Found	Found	Found	Found	Found	Found	Found	Found	Found	Found	Found	Found
Csa1G305760.2	Not Found	Not Found	Found	Not Found	Not Found	Not Found	Not Found	Not Found	Found	Found	Not Found	Found	Found	Not Found	Not Found	Not Found
Csa1G320340.1	Found	Not Found	Not Found	Not Found	Found	Found	Not Found	Found	Found	Not Found	Found	Found	Found	Not Found	Not Found	Found
Csa1G334920.1	Found	Found	Found	Found	Not Found	Found	Found	Found	Found	Found	Found	Found	Found	Not Found	Not Found	Found
Csa1G351950.1	Not Found	Not Found	Not Found	Not Found	Not Found	Found	Not Found	Not Found	Not Found	Not Found	Not Found	Not Found	Not Found	Not Found	Not Found	Not Found
Csa1G372010.1	Found	Found	Found	Found	Found	Found	Found	Found	Found	Found	Found	Found	Found	Found	Found	Found
Csa1G383520.1	Found	Found	Found	Found	Found	Found	Found	Not Found	Found	Found	Found	Found	Found	Not Found	Not Found	Found
Csa1G418250.1	Found	Found	Not Found	Not Found	Not Found	Not Found	Not Found	Not Found	Not Found	Not Found	Found	Not Found	Not Found	Not Found	Not Found	Not Found
Csa1G418790.1	Not Found	Not Found	Found	Found	Found	Found	Not Found	Found	Found	Not Found	Found	Not Found	Not Found	Found	Found	Not Found
Csa1G418790.2	Not Found	Not Found	Found	Found	Found	Found	Not Found	Found	Found	Not Found	Found	Not Found	Not Found	Found	Found	Not Found
Csa1G418790.3	Not Found	Not Found	Found	Found	Found	Found	Not Found	Found	Found	Not Found	Found	Not Found	Not Found	Found	Found	Not Found
Csa1G423090.1	Found	Not Found	Found	Found	Found	Found	Found	Found	Found	Found	Found	Found	Found	Not Found	Not Found	Found
Csa1G423120.1	Found	Not Found	Not Found	Not Found	Not Found	Not Found	Not Found	Not Found	Not Found	Not Found	Not Found	Found	Not Found	Not Found	Not Found	Not Found
Csa1G423140.1	Found	Not Found	Found	Found	Found	Found	Found	Found	Found	Found	Found	Not Found	Found	Found	Not Found	Found
Csa1G423250.1	Not Found	Not Found	Not Found	Not Found	Not Found	Not Found	Not Found	Not Found	Not Found	Not Found	Found	Not Found	Not Found	Not Found	Not Found	Not Found
Csa1G423270.1	Found	Found	Found	Found	Found	Found	Found	Found	Found	Found	Found	Found	Found	Found	Found	Found
Csa1G423300.1	Found	Found	Found	Found	Found	Found	Found	Found	Found	Found	Found	Found	Found	Not Found	Not Found	Found
Csa1G423300.2	Found	Found	Found	Found	Found	Found	Found	Found	Found	Found	Found	Found	Found	Not Found	Not Found	Found
Csa1G423330.1	Not Found	Not Found	Not Found	Not Found	Found	Not Found	Not Found	Not Found	Not Found	Not Found	Not Found	Not Found	Not Found	Not Found	Not Found	Not Found
Csa1G424860.1	Not Found	Not Found	Not Found	Found	Not Found	Not Found	Found	Not Found	Not Found	Not Found	Found	Not Found	Not Found	Not Found	Not Found	Not Found
Csa1G427500.1	Not Found	Not Found	Not Found	Not Found	Not Found	Not Found	Not Found	Not Found	Not Found	Not Found	Not Found	Found	Not Found	Not Found	Not Found	Found
Csa1G435750.1	Found	Found	Found	Not Found	Found	Found	Found	Found	Found	Found	Found	Found	Found	Found	Found	Found
Csa1G439330.1	Found	Not Found	Not Found	Not Found	Not Found	Found	Not Found	Not Found	Not Found	Not Found	Found	Not Found	Not Found	Not Found	Not Found	Not Found
Csa1G447400.1	Found	Found	Found	Found	Found	Found	Found	Found	Found	Found	Found	Found	Found	Found	Found	Found
Csa1G447410.1	Found	Found	Found	Not Found	Found	Found	Found	Found	Not Found	Found	Found	Not Found	Found	Found	Found	Not Found
Csa1G448960.1	Found	Found	Found	Found	Found	Found	Found	Found	Found	Found	Found	Found	Found	Found	Found	Found
Csa1G448980.1	Not Found	Found	Found	Not Found	Not Found	Found	Found	Not Found	Found	Not Found	Not Found	Not Found	Not Found	Not Found	Not Found	Not Found
Csa1G448980.2	Not Found	Found	Found	Not Found	Not Found	Found	Found	Not Found	Found	Not Found	Not Found	Not Found	Not Found	Not Found	Not Found	Not Found
Csa1G448990.1	Not Found	Not Found	Not Found	Not Found	Found	Not Found	Not Found	Not Found	Not Found	Not Found	Not Found	Not Found	Not Found	Not Found	Not Found	Found
Csa1G462020.1	Found	Found	Found	Found	Found	Found	Found	Found	Found	Found	Found	Found	Found	Found	Not Found	Found
Csa1G462020.2	Found	Found	Found	Found	Found	Found	Found	Found	Found	Found	Found	Found	Found	Found	Not Found	Found
Csa1G464540.1	Not Found	Found	Found	Found	Found	Not Found	Found	Not Found	Found	Not Found	Found	Not Found	Not Found	Found	Not Found	Not Found
Csa1G469730.1	Found	Found	Found	Found	Found	Found	Found	Found	Found	Found	Found	Found	Found	Found	Found	Found
Csa1G478060.1	Found	Found	Found	Not Found	Found	Found	Found	Found	Found	Found	Not Found	Found	Found	Found	Not Found	Found
Csa1G479610.1	Found	Found	Found	Found	Found	Found	Found	Found	Found	Found	Found	Found	Found	Found	Found	Found
Csa1G479610.2	Found	Found	Found	Found	Found	Found	Found	Found	Found	Found	Found	Found	Found	Found	Found	Found
Csa1G479630.1	Found	Found	Found	Not Found	Found	Found	Not Found	Found	Found	Found	Found	Found	Found	Not Found	Not Found	Found
Csa1G480180.1	Found	Found	Found	Found	Found	Found	Found	Found	Found	Found	Found	Found	Found	Found	Found	Found
Csa1G481210.1	Found	Found	Found	Found	Found	Found	Found	Found	Found	Found	Found	Found	Found	Found	Found	Found
Csa1G481220.2	Found	Found	Found	Found	Found	Found	Found	Found	Found	Found	Found	Found	Found	Found	Found	Found
Csa1G481220.3	Found	Found	Found	Found	Found	Found	Found	Found	Found	Found	Found	Found	Found	Found	Found	Found
Csa1G497310.1	Found	Found	Found	Found	Found	Found	Found	Found	Found	Found	Found	Found	Found	Found	Found	Found
Csa1G498310.1	Not Found	Not Found	Not Found	Not Found	Not Found	Not Found	Not Found	Not Found	Found	Not Found	Not Found	Not Found	Not Found	Not Found	Not Found	Not Found
Csa1G502360.1	Found	Found	Found	Found	Found	Found	Found	Found	Found	Found	Found	Found	Found	Found	Found	Found
Csa1G503400.1	Found	Not Found	Found	Not Found	Not Found	Not Found	Not Found	Not Found	Not Found	Not Found	Not Found	Not Found	Not Found	Not Found	Not Found	Not Found
Csa1G505400.1	Found	Found	Found	Found	Found	Found	Found	Found	Found	Found	Found	Found	Found	Found	Found	Found
Csa1G505920.1	Found	Found	Found	Found	Found	Found	Found	Found	Found	Found	Found	Found	Found	Found	Not Found	Found
Csa1G505920.2	Found	Found	Found	Found	Found	Found	Found	Found	Found	Found	Found	Found	Found	Found	Not Found	Found
Csa1G523090.1	Found	Found	Found	Found	Found	Found	Found	Not Found	Found	Found	Found	Found	Found	Found	Not Found	Found
Csa1G524670.1	Found	Found	Found	Found	Found	Found	Not Found	Found	Found	Found	Found	Found	Found	Found	Found	Found
Csa1G528460.1	Not Found	Not Found	Found	Not Found	Found	Found	Found	Found	Not Found	Found	Not Found	Found	Found	Found	Not Found	Found
Csa1G528540.1	Not Found	Not Found	Found	Not Found	Found	Found	Not Found	Not Found	Not Found	Not Found	Not Found	Not Found	Not Found	Not Found	Not Found	Not Found
Csa1G532320.1	Found	Found	Found	Found	Found	Not Found	Not Found	Found	Found	Found	Found	Found	Found	Found	Found	Found
Csa1G532330.1	Found	Found	Found	Found	Found	Found	Found	Found	Found	Found	Found	Found	Found	Found	Found	Found
Csa1G533500.1	Found	Found	Found	Found	Found	Found	Found	Found	Found	Found	Found	Not Found	Found	Found	Found	Found
Csa1G533570.1	Found	Not Found	Not Found	Not Found	Not Found	Not Found	Found	Not Found	Found	Found	Not Found	Not Found	Not Found	Found	Found	Found
Csa1G533590.1	Not Found	Not Found	Not Found	Not Found	Not Found	Not Found	Found	Not Found	Not Found	Not Found	Found	Not Found	Not Found	Not Found	Not Found	Not Found
Csa1G533590.2	Not Found	Not Found	Not Found	Not Found	Not Found	Not Found	Found	Not Found	Not Found	Not Found	Found	Not Found	Not Found	Not Found	Not Found	Not Found
Csa1G533660.1	Not Found	Not Found	Not Found	Not Found	Found	Not Found	Not Found	Not Found	Not Found	Not Found	Not Found	Found	Not Found	Not Found	Not Found	Found
Csa1G537440.1	Not Found	Not Found	Not Found	Not Found	Found	Found	Not Found	Not Found	Not Found	Not Found	Not Found	Not Found	Found	Not Found	Not Found	Not Found
Csa1G537560.1	Found	Found	Found	Found	Found	Found	Found	Found	Found	Found	Found	Found	Found	Found	Found	Found
Csa1G537580.1	Not Found	Found	Found	Found	Found	Found	Not Found	Found	Found	Found	Found	Found	Found	Not Found	Not Found	Not Found
Csa1G537630.1	Found	Found	Found	Found	Found	Found	Found	Found	Found	Found	Found	Found	Found	Found	Found	Found
Csa1G538140.1	Found	Found	Found	Found	Found	Found	Found	Found	Found	Found	Found	Found	Found	Found	Found	Found
Csa1G538160.1	Found	Found	Found	Found	Found	Found	Found	Found	Found	Found	Found	Found	Found	Found	Found	Found
Csa1G538170.1	Not Found	Found	Not Found	Not Found	Not Found	Found	Not Found	Not Found	Not Found	Not Found	Not Found	Not Found	Not Found	Not Found	Not Found	Not Found
Csa1G538780.1	Not Found	Not Found	Not Found	Not Found	Not Found	Not Found	Not Found	Found	Not Found	Not Found	Not Found	Not Found	Not Found	Not Found	Not Found	Not Found
Csa1G541380.1	Not Found	Not Found	Not Found	Not Found	Not Found	Found	Not Found	Not Found	Not Found	Not Found	Not Found	Not Found	Not Found	Not Found	Not Found	Not Found
Csa1G541390.1	Found	Found	Found	Found	Found	Found	Found	Found	Found	Found	Found	Found	Found	Found	Not Found	Not Found
Csa1G542510.1	Found	Found	Found	Found	Found	Found	Found	Found	Found	Found	Found	Found	Found	Found	Found	Found
Csa1G560670.1	Found	Found	Found	Found	Found	Found	Not Found	Found	Found	Found	Found	Not Found	Found	Not Found	Not Found	Found
Csa1G560680.1	Found	Found	Found	Found	Found	Found	Found	Found	Found	Found	Found	Found	Not Found	Found	Not Found	Found
Csa1G560760.1	Found	Found	Found	Found	Found	Found	Found	Found	Found	Found	Found	Found	Found	Found	Not Found	Found
Csa1G560830.1	Not Found	Not Found	Found	Found	Found	Found	Found	Not Found	Not Found	Found	Found	Found	Found	Not Found	Not Found	Found
Csa1G561360.1	Found	Not Found	Not Found	Not Found	Not Found	Not Found	Not Found	Not Found	Not Found	Not Found	Not Found	Not Found	Not Found	Not Found	Not Found	Not Found
Csa1G561360.2	Found	Not Found	Not Found	Not Found	Not Found	Not Found	Not Found	Not Found	Not Found	Not Found	Not Found	Not Found	Not Found	Not Found	Not Found	Not Found
Csa1G561360.3	Found	Not Found	Not Found	Not Found	Not Found	Not Found	Not Found	Not Found	Not Found	Not Found	Not Found	Not Found	Not Found	Not Found	Not Found	Not Found
Csa1G561380.1	Found	Found	Found	Found	Found	Found	Found	Found	Found	Found	Found	Found	Found	Found	Not Found	Found
Csa1G568550.1	Not Found	Not Found	Not Found	Not Found	Not Found	Not Found	Not Found	Not Found	Not Found	Not Found	Not Found	Not Found	Not Found	Not Found	Not Found	Found
Csa1G568550.2	Not Found	Not Found	Not Found	Not Found	Not Found	Not Found	Not Found	Not Found	Not Found	Not Found	Not Found	Not Found	Not Found	Not Found	Not Found	Found
Csa1G569250.1	Found	Found	Found	Found	Found	Found	Found	Found	Found	Found	Found	Found	Found	Found	Found	Found
Csa1G569260.1	Not Found	Found	Not Found	Not Found	Found	Not Found	Found	Not Found	Found	Found	Found	Not Found	Found	Found	Not Found	Not Found
Csa1G569270.1	Found	Found	Found	Found	Found	Found	Found	Found	Found	Found	Found	Found	Found	Found	Found	Found
Csa1G569290.1	Found	Found	Found	Found	Found	Found	Found	Found	Found	Found	Found	Found	Found	Found	Found	Found
Csa1G569300.1	Found	Found	Found	Found	Found	Found	Found	Found	Found	Found	Found	Found	Found	Found	Found	Found
Csa1G569380.1	Found	Found	Found	Found	Found	Found	Found	Found	Found	Found	Found	Found	Found	Found	Found	Found
Csa1G569380.2	Found	Found	Found	Found	Found	Found	Found	Found	Found	Found	Found	Found	Found	Found	Found	Found
Csa1G570070.1	Not Found	Found	Not Found	Not Found	Not Found	Not Found	Not Found	Not Found	Not Found	Not Found	Not Found	Not Found	Not Found	Not Found	Not Found	Not Found
Csa1G570070.2	Not Found	Found	Not Found	Not Found	Not Found	Not Found	Not Found	Not Found	Not Found	Not Found	Not Found	Not Found	Not Found	Not Found	Not Found	Not Found
Csa1G570150.1	Not Found	Not Found	Not Found	Not Found	Not Found	Not Found	Not Found	Not Found	Found	Found	Found	Not Found	Not Found	Not Found	Not Found	Not Found
Csa1G570150.2	Not Found	Not Found	Not Found	Not Found	Not Found	Not Found	Not Found	Not Found	Found	Found	Found	Not Found	Not Found	Not Found	Not Found	Not Found
Csa1G570150.3	Not Found	Not Found	Not Found	Not Found	Not Found	Not Found	Not Found	Not Found	Found	Found	Found	Not Found	Not Found	Not Found	Not Found	Not Found
Csa1G571860.1	Not Found	Not Found	Not Found	Not Found	Not Found	Found	Not Found	Not Found	Not Found	Found	Found	Not Found	Not Found	Not Found	Found	Not Found
Csa1G573590.1	Not Found	Not Found	Not Found	Not Found	Found	Not Found	Not Found	Found	Found	Not Found	Found	Found	Found	Found	Not Found	Found
Csa1G573600.1	Found	Found	Found	Found	Found	Found	Found	Found	Found	Found	Found	Found	Found	Found	Found	Found
Csa1G573600.2	Found	Found	Found	Found	Found	Found	Found	Found	Found	Found	Found	Found	Found	Found	Found	Found
Csa1G573730.1	Found	Found	Found	Found	Found	Found	Found	Found	Found	Found	Found	Found	Found	Found	Found	Found
Csa1G574840.1	Found	Found	Found	Found	Found	Found	Found	Found	Found	Found	Found	Found	Found	Found	Found	Found
Csa1G574870.1	Found	Found	Found	Found	Found	Found	Found	Found	Found	Found	Found	Found	Found	Found	Found	Found
Csa1G574970.1	Found	Found	Found	Found	Found	Found	Found	Found	Found	Found	Found	Found	Found	Found	Found	Found
Csa1G574970.2	Found	Found	Found	Found	Found	Found	Found	Found	Found	Found	Found	Found	Found	Found	Found	Found
Csa1G575050.1	Found	Found	Found	Found	Found	Found	Not Found	Found	Found	Found	Found	Found	Found	Found	Found	Found
Csa1G575050.2	Found	Found	Found	Found	Found	Found	Not Found	Found	Found	Found	Found	Found	Found	Found	Found	Found
Csa1G575110.1	Found	Not Found	Found	Found	Not Found	Not Found	Not Found	Not Found	Not Found	Found	Found	Found	Found	Not Found	Not Found	Not Found
Csa1G587400.1	Found	Found	Found	Found	Found	Found	Not Found	Found	Found	Found	Found	Found	Found	Found	Not Found	Found
Csa1G587980.1	Found	Found	Found	Found	Found	Found	Found	Found	Found	Found	Found	Found	Found	Found	Not Found	Found
Csa1G587990.1	Found	Found	Found	Found	Found	Found	Found	Found	Found	Found	Found	Found	Found	Found	Found	Found
Csa1G588520.1	Found	Not Found	Found	Not Found	Not Found	Not Found	Not Found	Found	Found	Not Found	Found	Found	Not Found	Not Found	Found	Not Found
Csa1G589690.1	Found	Not Found	Found	Not Found	Found	Found	Found	Not Found	Found	Found	Found	Not Found	Not Found	Not Found	Not Found	Found
Csa1G590270.1	Found	Found	Found	Found	Found	Found	Found	Found	Found	Found	Found	Found	Found	Found	Not Found	Found
Csa1G590280.1	Not Found	Not Found	Not Found	Not Found	Not Found	Found	Not Found	Not Found	Not Found	Not Found	Not Found	Found	Not Found	Not Found	Not Found	Not Found
Csa1G595890.1	Not Found	Found	Not Found	Not Found	Found	Not Found	Not Found	Not Found	Not Found	Not Found	Not Found	Not Found	Not Found	Not Found	Not Found	Not Found
Csa1G596520.1	Found	Found	Not Found	Found	Found	Found	Found	Not Found	Found	Found	Found	Found	Found	Found	Not Found	Found
Csa1G597040.1	Not Found	Found	Not Found	Not Found	Not Found	Not Found	Not Found	Not Found	Not Found	Not Found	Not Found	Not Found	Not Found	Not Found	Not Found	Not Found
Csa1G597740.1	Not Found	Not Found	Not Found	Found	Found	Not Found	Not Found	Not Found	Not Found	Not Found	Found	Not Found	Found	Not Found	Not Found	Not Found
Csa1G597800.1	Found	Found	Found	Found	Found	Found	Found	Found	Found	Found	Found	Found	Found	Found	Found	Found
Csa1G597810.1	Not Found	Not Found	Not Found	Not Found	Found	Not Found	Not Found	Not Found	Not Found	Not Found	Not Found	Not Found	Not Found	Not Found	Not Found	Not Found
Csa1G598870.1	Not Found	Not Found	Not Found	Not Found	Not Found	Found	Found	Not Found	Not Found	Not Found	Not Found	Not Found	Not Found	Not Found	Found	Not Found
Csa1G599420.1	Found	Not Found	Not Found	Not Found	Not Found	Not Found	Found	Found	Not Found	Not Found	Not Found	Not Found	Found	Not Found	Not Found	Found
Csa1G599420.2	Found	Not Found	Not Found	Not Found	Not Found	Not Found	Found	Found	Not Found	Not Found	Not Found	Not Found	Found	Not Found	Not Found	Found
Csa1G599450.1	Found	Found	Found	Found	Found	Found	Found	Found	Found	Found	Found	Found	Found	Found	Found	Found
Csa1G599560.1	Found	Found	Found	Found	Found	Found	Found	Found	Found	Found	Found	Found	Found	Found	Found	Found
Csa1G599560.2	Found	Found	Found	Found	Found	Found	Found	Found	Found	Found	Found	Found	Found	Found	Found	Found
Csa1G599580.1	Found	Found	Found	Found	Found	Found	Found	Found	Found	Found	Found	Found	Found	Found	Found	Found
Csa1G600260.1	Found	Found	Found	Found	Found	Found	Found	Found	Found	Found	Found	Found	Found	Found	Found	Found
Csa1G600870.1	Found	Found	Found	Found	Found	Found	Found	Found	Found	Found	Found	Found	Found	Found	Found	Found
Csa1G600920.1	Found	Not Found	Not Found	Found	Found	Not Found	Not Found	Not Found	Found	Not Found	Found	Not Found	Not Found	Not Found	Not Found	Found
Csa1G600930.1	Found	Not Found	Not Found	Found	Found	Found	Found	Found	Found	Not Found	Found	Found	Found	Found	Not Found	Not Found
Csa1G600980.1	Found	Found	Found	Found	Found	Found	Found	Found	Found	Found	Found	Found	Found	Found	Found	Found
Csa1G604040.1	Found	Found	Found	Found	Not Found	Not Found	Found	Found	Found	Found	Found	Found	Found	Found	Not Found	Found
Csa1G604600.1	Found	Found	Found	Found	Found	Found	Found	Found	Found	Found	Found	Found	Found	Not Found	Found	Found
Csa1G605720.1	Found	Not Found	Not Found	Not Found	Not Found	Not Found	Not Found	Not Found	Not Found	Not Found	Not Found	Not Found	Not Found	Not Found	Not Found	Found
Csa1G611270.1	Found	Not Found	Found	Not Found	Found	Found	Found	Found	Found	Found	Found	Not Found	Not Found	Not Found	Not Found	Found
Csa1G611300.1	Found	Found	Found	Found	Found	Found	Found	Found	Found	Found	Found	Found	Found	Found	Found	Found
Csa1G611820.1	Found	Found	Found	Found	Found	Found	Found	Found	Found	Found	Found	Found	Found	Found	Found	Found
Csa1G612320.1	Found	Found	Found	Found	Found	Found	Found	Found	Found	Found	Found	Found	Found	Found	Found	Found
Csa1G612830.1	Found	Found	Found	Found	Found	Found	Found	Found	Found	Found	Found	Found	Found	Found	Found	Found
Csa1G612840.1	Found	Found	Found	Found	Found	Found	Found	Found	Found	Found	Found	Found	Found	Found	Found	Found
Csa1G612860.1	Found	Found	Found	Found	Found	Found	Found	Found	Found	Found	Found	Found	Found	Found	Found	Found
Csa1G613570.1	Found	Not Found	Not Found	Not Found	Not Found	Not Found	Not Found	Not Found	Not Found	Found	Not Found	Not Found	Not Found	Not Found	Not Found	Not Found
Csa1G614130.1	Found	Found	Found	Not Found	Found	Found	Not Found	Not Found	Not Found	Found	Found	Found	Found	Found	Not Found	Found
Csa1G614140.1	Found	Found	Not Found	Not Found	Not Found	Not Found	Not Found	Not Found	Not Found	Not Found	Found	Not Found	Not Found	Found	Not Found	Found
Csa1G614140.2	Found	Found	Not Found	Not Found	Not Found	Not Found	Not Found	Not Found	Not Found	Not Found	Found	Not Found	Not Found	Found	Not Found	Found
Csa1G616290.1	Not Found	Not Found	Not Found	Not Found	Found	Not Found	Found	Found	Not Found	Not Found	Not Found	Found	Found	Found	Found	Not Found
Csa1G616300.1	Found	Not Found	Found	Not Found	Not Found	Not Found	Not Found	Not Found	Not Found	Not Found	Found	Not Found	Not Found	Not Found	Not Found	Not Found
Csa1G617370.1	Not Found	Not Found	Not Found	Found	Not Found	Found	Not Found	Not Found	Found	Not Found	Not Found	Not Found	Not Found	Not Found	Not Found	Found
Csa1G627500.1	Not Found	Not Found	Not Found	Not Found	Found	Found	Found	Not Found	Found	Found	Not Found	Not Found	Not Found	Not Found	Not Found	Found
Csa1G629070.1	Not Found	Not Found	Not Found	Not Found	Not Found	Found	Not Found	Not Found	Not Found	Not Found	Not Found	Not Found	Not Found	Not Found	Not Found	Not Found
Csa1G629200.1	Found	Found	Found	Found	Found	Found	Found	Found	Found	Found	Found	Found	Found	Found	Found	Found
Csa1G629760.1	Not Found	Found	Found	Not Found	Found	Not Found	Not Found	Found	Found	Found	Not Found	Found	Not Found	Not Found	Not Found	Found
Csa1G630300.1	Not Found	Not Found	Not Found	Not Found	Not Found	Not Found	Not Found	Found	Not Found	Not Found	Not Found	Not Found	Not Found	Not Found	Not Found	Not Found
Csa1G630320.1	Found	Not Found	Not Found	Found	Found	Not Found	Not Found	Not Found	Not Found	Found	Not Found	Not Found	Found	Found	Not Found	Not Found
Csa1G641040.1	Found	Found	Found	Found	Found	Found	Found	Found	Found	Found	Found	Found	Found	Found	Found	Found
Csa1G642540.1	Found	Found	Found	Found	Found	Found	Found	Found	Found	Found	Found	Found	Found	Found	Not Found	Found
Csa1G650630.1	Not Found	Not Found	Found	Not Found	Not Found	Found	Not Found	Found	Not Found	Found	Not Found	Not Found	Not Found	Not Found	Not Found	Not Found
Csa1G651680.1	Found	Not Found	Not Found	Not Found	Not Found	Found	Not Found	Not Found	Not Found	Found	Not Found	Not Found	Not Found	Not Found	Not Found	Not Found
Csa1G651680.2	Found	Not Found	Not Found	Not Found	Not Found	Found	Not Found	Not Found	Not Found	Found	Not Found	Not Found	Not Found	Not Found	Not Found	Not Found
Csa1G652220.1	Found	Not Found	Not Found	Not Found	Found	Not Found	Not Found	Not Found	Not Found	Found	Not Found	Not Found	Not Found	Not Found	Not Found	Found
Csa1G652250.1	Not Found	Not Found	Not Found	Not Found	Found	Not Found	Not Found	Not Found	Not Found	Not Found	Not Found	Not Found	Not Found	Found	Not Found	Not Found
Csa1G654860.1	Not Found	Not Found	Not Found	Not Found	Not Found	Not Found	Not Found	Not Found	Not Found	Not Found	Not Found	Not Found	Found	Not Found	Not Found	Not Found
Csa1G656460.1	Found	Found	Found	Found	Found	Found	Found	Found	Found	Found	Found	Found	Found	Found	Found	Found
Csa1G657460.1	Not Found	Not Found	Found	Not Found	Not Found	Found	Not Found	Not Found	Not Found	Not Found	Not Found	Not Found	Not Found	Not Found	Not Found	Not Found
Csa1G660140.1	Not Found	Found	Not Found	Found	Not Found	Found	Not Found	Not Found	Not Found	Not Found	Found	Not Found	Not Found	Not Found	Not Found	Not Found
Csa1G660140.2	Not Found	Found	Not Found	Found	Not Found	Found	Not Found	Not Found	Not Found	Not Found	Found	Not Found	Not Found	Not Found	Not Found	Not Found
Csa1G660150.1	Found	Found	Not Found	Not Found	Found	Found	Not Found	Found	Not Found	Not Found	Not Found	Not Found	Found	Found	Not Found	Not Found
Csa1G660150.2	Found	Found	Not Found	Not Found	Found	Found	Not Found	Found	Not Found	Not Found	Not Found	Not Found	Found	Found	Not Found	Not Found
Csa1G665890.1	Not Found	Not Found	Not Found	Found	Not Found	Not Found	Not Found	Not Found	Not Found	Not Found	Not Found	Not Found	Not Found	Not Found	Not Found	Not Found
Csa1G690270.1	Found	Found	Found	Not Found	Found	Found	Found	Found	Found	Found	Found	Found	Found	Not Found	Not Found	Found
Csa1G690300.1	Not Found	Found	Not Found	Not Found	Not Found	Found	Not Found	Not Found	Found	Not Found	Found	Not Found	Not Found	Not Found	Not Found	Found
Csa1G696490.1	Found	Found	Found	Found	Found	Found	Found	Found	Found	Found	Found	Found	Found	Found	Found	Found
Csa1G696520.1	Not Found	Not Found	Not Found	Not Found	Not Found	Not Found	Not Found	Found	Not Found	Not Found	Found	Found	Not Found	Not Found	Not Found	Found
Csa1G698530.1	Found	Found	Found	Found	Found	Found	Found	Found	Found	Found	Not Found	Found	Found	Found	Not Found	Found
Csa1G701910.1	Not Found	Found	Found	Not Found	Found	Found	Found	Found	Not Found	Found	Found	Found	Found	Not Found	Not Found	Not Found
Csa1G701930.1	Found	Found	Found	Found	Found	Found	Found	Found	Found	Found	Found	Found	Found	Found	Found	Found
Csa1G701940.1	Found	Found	Found	Found	Found	Found	Found	Found	Found	Found	Found	Found	Found	Found	Found	Found
Csa1G701990.1	Not Found	Found	Not Found	Not Found	Not Found	Not Found	Not Found	Not Found	Found	Found	Not Found	Not Found	Not Found	Not Found	Not Found	Found
Csa1G701990.2	Not Found	Found	Not Found	Not Found	Not Found	Not Found	Not Found	Not Found	Found	Found	Not Found	Not Found	Not Found	Not Found	Not Found	Found
Csa1G703060.1	Found	Found	Found	Found	Found	Found	Found	Found	Found	Found	Found	Found	Found	Found	Found	Found
Csa1G707620.1	Found	Not Found	Found	Not Found	Not Found	Not Found	Not Found	Not Found	Not Found	Not Found	Not Found	Not Found	Not Found	Not Found	Not Found	Not Found
Csa1G707630.1	Not Found	Found	Found	Found	Found	Found	Found	Not Found	Found	Found	Found	Found	Found	Found	Not Found	Found
Csa1G707650.1	Not Found	Not Found	Found	Not Found	Found	Not Found	Not Found	Not Found	Not Found	Not Found	Not Found	Not Found	Not Found	Not Found	Not Found	Not Found
Csa1G710160.1	Found	Found	Found	Found	Found	Found	Found	Found	Found	Found	Found	Found	Found	Found	Found	Found
Csa2G000190.1	Found	Found	Found	Found	Found	Found	Found	Found	Found	Found	Found	Found	Found	Found	Found	Found
Csa2G000230.1	Found	Found	Found	Found	Found	Found	Found	Found	Found	Found	Found	Found	Found	Found	Found	Found
Csa2G000330.1	Found	Found	Found	Found	Found	Found	Found	Found	Found	Found	Found	Found	Found	Found	Found	Found
Csa2G000380.1	Found	Not Found	Not Found	Not Found	Found	Not Found	Not Found	Not Found	Not Found	Not Found	Found	Not Found	Not Found	Found	Not Found	Found
Csa2G000410.1	Not Found	Not Found	Found	Not Found	Not Found	Not Found	Not Found	Found	Found	Not Found	Not Found	Not Found	Found	Not Found	Not Found	Not Found
Csa2G000520.1	Not Found	Found	Found	Not Found	Found	Not Found	Not Found	Not Found	Not Found	Found	Not Found	Not Found	Not Found	Not Found	Not Found	Not Found
Csa2G000570.1	Found	Found	Found	Found	Found	Found	Found	Found	Found	Found	Found	Found	Found	Found	Found	Found
Csa2G000580.1	Not Found	Not Found	Not Found	Not Found	Not Found	Not Found	Not Found	Not Found	Not Found	Not Found	Not Found	Not Found	Not Found	Not Found	Not Found	Found
Csa2G000600.1	Found	Found	Found	Found	Found	Found	Found	Found	Found	Found	Found	Found	Found	Found	Found	Found
Csa2G000680.1	Found	Found	Found	Found	Found	Found	Found	Found	Found	Found	Found	Found	Found	Found	Not Found	Found
Csa2G000740.1	Not Found	Not Found	Not Found	Not Found	Not Found	Not Found	Not Found	Found	Not Found	Not Found	Found	Found	Not Found	Found	Not Found	Not Found
Csa2G000770.1	Found	Found	Found	Found	Found	Found	Found	Found	Found	Found	Found	Found	Found	Found	Found	Found
Csa2G000830.1	Found	Not Found	Found	Found	Found	Not Found	Not Found	Found	Not Found	Not Found	Found	Not Found	Not Found	Not Found	Not Found	Found
Csa2G000830.3	Found	Not Found	Found	Found	Found	Not Found	Not Found	Found	Not Found	Not Found	Found	Not Found	Not Found	Not Found	Not Found	Found
Csa2G000830.4	Found	Not Found	Found	Found	Found	Not Found	Not Found	Found	Not Found	Not Found	Found	Not Found	Not Found	Not Found	Not Found	Found
Csa2G000840.1	Found	Found	Found	Found	Found	Found	Found	Found	Found	Found	Found	Not Found	Found	Found	Not Found	Found
Csa2G000880.1	Found	Found	Found	Found	Found	Found	Found	Found	Found	Found	Found	Not Found	Found	Found	Not Found	Found
Csa2G003610.1	Found	Found	Found	Found	Found	Found	Found	Found	Found	Found	Found	Found	Found	Found	Found	Found
Csa2G005320.1	Not Found	Found	Not Found	Not Found	Found	Not Found	Not Found	Not Found	Not Found	Not Found	Not Found	Not Found	Not Found	Not Found	Not Found	Not Found
Csa2G006110.1	Found	Found	Found	Found	Found	Found	Not Found	Found	Found	Found	Found	Found	Found	Not Found	Not Found	Found
Csa2G006160.1	Not Found	Not Found	Found	Not Found	Not Found	Not Found	Found	Not Found	Not Found	Not Found	Not Found	Found	Found	Not Found	Not Found	Not Found
Csa2G006200.1	Not Found	Found	Not Found	Not Found	Not Found	Found	Not Found	Not Found	Not Found	Not Found	Found	Not Found	Not Found	Found	Not Found	Not Found
Csa2G006830.1	Found	Not Found	Not Found	Not Found	Found	Not Found	Not Found	Not Found	Not Found	Found	Found	Found	Not Found	Not Found	Not Found	Not Found
Csa2G008730.1	Not Found	Not Found	Not Found	Not Found	Found	Not Found	Not Found	Not Found	Not Found	Not Found	Not Found	Found	Not Found	Not Found	Not Found	Not Found
Csa2G009280.2	Not Found	Not Found	Not Found	Not Found	Not Found	Not Found	Not Found	Found	Not Found	Not Found	Not Found	Not Found	Not Found	Not Found	Not Found	Not Found
Csa2G009310.1	Found	Found	Found	Found	Found	Found	Found	Found	Found	Found	Found	Found	Found	Found	Found	Found
Csa2G009320.1	Found	Not Found	Not Found	Found	Found	Found	Found	Found	Found	Not Found	Found	Found	Found	Found	Found	Found
Csa2G009370.1	Found	Found	Not Found	Not Found	Not Found	Found	Not Found	Found	Found	Not Found	Found	Not Found	Not Found	Not Found	Not Found	Found
Csa2G010140.1	Not Found	Not Found	Not Found	Not Found	Not Found	Found	Not Found	Not Found	Not Found	Not Found	Not Found	Found	Not Found	Not Found	Not Found	Not Found
Csa2G010230.1	Found	Found	Found	Found	Found	Found	Found	Found	Found	Found	Found	Found	Found	Found	Found	Found
Csa2G010280.1	Found	Found	Not Found	Not Found	Not Found	Not Found	Not Found	Not Found	Not Found	Not Found	Not Found	Found	Not Found	Not Found	Not Found	Found
Csa2G010290.1	Found	Found	Not Found	Found	Found	Found	Not Found	Found	Not Found	Not Found	Not Found	Not Found	Not Found	Not Found	Not Found	Found
Csa2G010310.1	Not Found	Not Found	Not Found	Not Found	Found	Not Found	Not Found	Not Found	Not Found	Not Found	Not Found	Not Found	Not Found	Not Found	Not Found	Not Found
Csa2G010420.1	Found	Found	Found	Found	Found	Found	Found	Found	Found	Found	Found	Found	Found	Found	Found	Found
Csa2G011460.1	Not Found	Not Found	Not Found	Not Found	Not Found	Not Found	Not Found	Not Found	Not Found	Not Found	Not Found	Found	Not Found	Found	Not Found	Not Found
Csa2G011470.1	Found	Found	Found	Found	Not Found	Found	Found	Found	Found	Found	Found	Found	Found	Found	Not Found	Found
Csa2G011520.1	Not Found	Found	Not Found	Not Found	Found	Not Found	Not Found	Not Found	Not Found	Not Found	Not Found	Not Found	Not Found	Not Found	Not Found	Not Found
Csa2G011580.1	Found	Found	Found	Not Found	Found	Found	Found	Found	Not Found	Not Found	Found	Found	Not Found	Not Found	Not Found	Found
Csa2G012120.1	Not Found	Found	Found	Found	Not Found	Not Found	Not Found	Found	Found	Found	Found	Found	Not Found	Found	Found	Found
Csa2G012660.1	Found	Found	Found	Found	Found	Found	Found	Found	Found	Found	Found	Found	Found	Found	Found	Found
Csa2G012710.1	Not Found	Not Found	Not Found	Not Found	Not Found	Not Found	Not Found	Found	Not Found	Found	Not Found	Not Found	Found	Not Found	Not Found	Found
Csa2G013230.1	Found	Not Found	Not Found	Not Found	Not Found	Not Found	Not Found	Not Found	Found	Not Found	Not Found	Not Found	Found	Not Found	Not Found	Not Found
Csa2G013310.1	Not Found	Not Found	Found	Not Found	Found	Found	Found	Found	Not Found	Not Found	Found	Not Found	Not Found	Not Found	Not Found	Not Found
Csa2G013310.2	Not Found	Not Found	Found	Not Found	Found	Found	Found	Found	Not Found	Not Found	Found	Not Found	Not Found	Not Found	Not Found	Not Found
Csa2G021630.1	Found	Not Found	Not Found	Not Found	Found	Found	Not Found	Found	Not Found	Found	Not Found	Found	Found	Found	Not Found	Not Found
Csa2G021700.1	Found	Not Found	Found	Found	Found	Found	Found	Not Found	Found	Found	Found	Found	Found	Not Found	Not Found	Found
Csa2G023840.1	Found	Not Found	Not Found	Found	Not Found	Found	Not Found	Not Found	Not Found	Not Found	Found	Not Found	Not Found	Not Found	Not Found	Not Found
Csa2G023850.1	Found	Found	Found	Found	Found	Found	Found	Found	Found	Found	Found	Found	Found	Found	Not Found	Found
Csa2G023870.1	Found	Not Found	Found	Not Found	Found	Found	Not Found	Not Found	Found	Not Found	Found	Not Found	Not Found	Not Found	Not Found	Found
Csa2G023900.1	Found	Found	Found	Found	Found	Found	Found	Found	Found	Found	Found	Found	Found	Found	Found	Found
Csa2G023910.1	Found	Not Found	Not Found	Not Found	Found	Not Found	Found	Found	Found	Found	Not Found	Found	Found	Not Found	Not Found	Found
Csa2G024440.1	Found	Found	Found	Found	Found	Found	Found	Found	Found	Found	Found	Found	Found	Found	Found	Found
Csa2G026940.1	Not Found	Not Found	Not Found	Not Found	Not Found	Not Found	Found	Found	Not Found	Not Found	Found	Not Found	Found	Not Found	Found	Not Found
Csa2G027440.1	Found	Found	Found	Found	Found	Found	Found	Found	Found	Found	Found	Found	Found	Found	Found	Found
Csa2G028460.1	Found	Found	Found	Found	Found	Found	Found	Found	Found	Found	Found	Found	Found	Found	Found	Found
Csa2G030060.1	Found	Found	Found	Found	Found	Found	Not Found	Not Found	Found	Found	Found	Found	Found	Found	Not Found	Not Found
Csa2G030060.2	Found	Found	Found	Found	Found	Found	Not Found	Not Found	Found	Found	Found	Found	Found	Found	Not Found	Not Found
Csa2G030610.1	Found	Found	Found	Found	Found	Found	Found	Found	Found	Found	Found	Found	Found	Found	Found	Found
Csa2G032220.1	Found	Found	Found	Found	Found	Found	Found	Found	Found	Found	Found	Found	Found	Found	Found	Found
Csa2G033320.1	Found	Found	Found	Found	Found	Found	Found	Found	Found	Found	Found	Found	Found	Found	Found	Found
Csa2G033920.1	Found	Found	Found	Found	Found	Found	Found	Found	Found	Found	Found	Found	Found	Found	Found	Found
Csa2G033940.1	Found	Found	Found	Found	Found	Found	Found	Found	Not Found	Found	Found	Found	Found	Found	Found	Found
Csa2G033940.2	Found	Found	Found	Found	Found	Found	Found	Found	Not Found	Found	Found	Found	Found	Found	Found	Found
Csa2G033990.1	Found	Found	Found	Not Found	Found	Found	Not Found	Found	Found	Found	Found	Not Found	Found	Not Found	Not Found	Found
Csa2G034500.1	Found	Not Found	Not Found	Not Found	Not Found	Not Found	Not Found	Not Found	Not Found	Not Found	Not Found	Not Found	Not Found	Not Found	Not Found	Not Found
Csa2G034520.1	Found	Not Found	Not Found	Not Found	Not Found	Not Found	Not Found	Not Found	Not Found	Not Found	Not Found	Not Found	Not Found	Not Found	Found	Not Found
Csa2G034580.1	Not Found	Found	Not Found	Not Found	Not Found	Not Found	Found	Not Found	Not Found	Not Found	Not Found	Not Found	Not Found	Not Found	Not Found	Not Found
Csa2G034640.1	Found	Found	Found	Found	Found	Found	Found	Found	Found	Found	Found	Found	Found	Found	Found	Found
Csa2G034800.1	Not Found	Not Found	Not Found	Not Found	Not Found	Not Found	Not Found	Not Found	Not Found	Not Found	Not Found	Not Found	Not Found	Not Found	Not Found	Found
Csa2G034800.2	Not Found	Not Found	Not Found	Not Found	Not Found	Not Found	Not Found	Not Found	Not Found	Not Found	Not Found	Not Found	Not Found	Not Found	Not Found	Found
Csa2G034800.3	Not Found	Not Found	Not Found	Not Found	Not Found	Not Found	Not Found	Not Found	Not Found	Not Found	Not Found	Not Found	Not Found	Not Found	Not Found	Found
Csa2G035370.1	Found	Found	Found	Found	Found	Found	Found	Found	Found	Found	Found	Found	Found	Found	Found	Found
Csa2G035480.1	Found	Found	Found	Found	Found	Found	Found	Found	Found	Found	Found	Found	Found	Found	Found	Found
Csa2G035500.1	Found	Found	Found	Found	Found	Found	Not Found	Not Found	Not Found	Found	Found	Not Found	Found	Found	Not Found	Found
Csa2G036620.1	Not Found	Not Found	Not Found	Not Found	Not Found	Not Found	Not Found	Not Found	Not Found	Not Found	Not Found	Not Found	Not Found	Not Found	Not Found	Found
Csa2G048330.1	Found	Not Found	Not Found	Not Found	Not Found	Not Found	Not Found	Not Found	Not Found	Not Found	Found	Not Found	Found	Not Found	Not Found	Not Found
Csa2G049870.1	Found	Found	Found	Found	Found	Found	Found	Found	Found	Found	Found	Found	Found	Found	Found	Found
Csa2G049960.1	Not Found	Found	Found	Found	Found	Found	Not Found	Not Found	Found	Not Found	Not Found	Found	Found	Not Found	Found	Found
Csa2G049960.2	Not Found	Found	Found	Found	Found	Found	Not Found	Not Found	Found	Not Found	Not Found	Found	Found	Not Found	Found	Found
Csa2G049970.1	Found	Not Found	Not Found	Not Found	Not Found	Found	Not Found	Not Found	Found	Not Found	Found	Found	Not Found	Not Found	Not Found	Not Found
Csa2G055000.1	Found	Not Found	Found	Not Found	Not Found	Not Found	Not Found	Not Found	Not Found	Not Found	Not Found	Not Found	Not Found	Not Found	Not Found	Found
Csa2G058110.1	Not Found	Not Found	Found	Not Found	Not Found	Not Found	Not Found	Not Found	Not Found	Not Found	Not Found	Not Found	Not Found	Not Found	Not Found	Not Found
Csa2G059720.1	Found	Found	Not Found	Not Found	Found	Not Found	Found	Found	Not Found	Found	Found	Not Found	Not Found	Not Found	Not Found	Not Found
Csa2G059750.1	Found	Found	Found	Found	Found	Found	Found	Found	Found	Found	Found	Found	Found	Found	Found	Found
Csa2G059840.1	Found	Found	Found	Found	Found	Found	Found	Found	Found	Found	Found	Found	Found	Found	Found	Found
Csa2G060380.1	Found	Not Found	Found	Found	Found	Found	Found	Found	Found	Found	Found	Found	Found	Found	Not Found	Found
Csa2G060390.1	Found	Found	Found	Found	Found	Found	Found	Found	Found	Found	Found	Found	Found	Found	Found	Found
Csa2G060400.1	Found	Found	Found	Found	Found	Found	Found	Found	Found	Found	Found	Found	Found	Found	Found	Found
Csa2G061560.1	Not Found	Not Found	Not Found	Not Found	Not Found	Found	Not Found	Not Found	Not Found	Found	Not Found	Not Found	Not Found	Not Found	Not Found	Not Found
Csa2G062620.1	Not Found	Not Found	Not Found	Not Found	Not Found	Not Found	Not Found	Not Found	Found	Not Found	Not Found	Found	Found	Found	Not Found	Not Found
Csa2G062620.2	Not Found	Not Found	Not Found	Not Found	Not Found	Not Found	Not Found	Not Found	Found	Not Found	Not Found	Found	Found	Found	Not Found	Not Found
Csa2G062620.3	Not Found	Not Found	Not Found	Not Found	Not Found	Not Found	Not Found	Not Found	Found	Not Found	Not Found	Found	Found	Found	Not Found	Not Found
Csa2G070310.1	Found	Found	Found	Found	Found	Found	Found	Found	Found	Found	Found	Found	Found	Found	Found	Found
Csa2G070870.1	Not Found	Not Found	Not Found	Not Found	Not Found	Not Found	Not Found	Not Found	Not Found	Not Found	Not Found	Not Found	Found	Not Found	Not Found	Not Found
Csa2G070890.1	Found	Found	Found	Found	Found	Found	Found	Found	Found	Found	Found	Found	Found	Found	Found	Found
Csa2G073010.1	Not Found	Not Found	Not Found	Not Found	Not Found	Found	Not Found	Not Found	Found	Not Found	Not Found	Not Found	Not Found	Not Found	Not Found	Not Found
Csa2G073010.2	Not Found	Not Found	Not Found	Not Found	Not Found	Found	Not Found	Not Found	Found	Not Found	Not Found	Not Found	Not Found	Not Found	Not Found	Not Found
Csa2G073060.1	Not Found	Not Found	Not Found	Not Found	Not Found	Not Found	Not Found	Found	Found	Found	Found	Found	Not Found	Not Found	Not Found	Found
Csa2G074190.1	Not Found	Found	Found	Found	Found	Found	Not Found	Found	Found	Found	Found	Found	Found	Found	Found	Found
Csa2G074290.1	Found	Found	Found	Not Found	Not Found	Found	Not Found	Found	Not Found	Not Found	Not Found	Found	Found	Found	Found	Found
Csa2G075300.1	Found	Found	Found	Found	Found	Found	Found	Found	Found	Found	Found	Found	Found	Not Found	Not Found	Found
Csa2G075300.2	Found	Found	Found	Found	Found	Found	Found	Found	Found	Found	Found	Found	Found	Not Found	Not Found	Found
Csa2G075400.1	Found	Not Found	Not Found	Found	Found	Not Found	Not Found	Not Found	Not Found	Not Found	Not Found	Not Found	Not Found	Not Found	Not Found	Not Found
Csa2G076540.1	Not Found	Found	Not Found	Not Found	Not Found	Found	Not Found	Not Found	Found	Not Found	Not Found	Found	Not Found	Not Found	Not Found	Found
Csa2G079620.1	Found	Found	Found	Found	Found	Found	Not Found	Found	Found	Found	Found	Found	Found	Not Found	Not Found	Found
Csa2G079640.1	Found	Found	Found	Not Found	Found	Found	Not Found	Found	Found	Found	Found	Found	Found	Not Found	Not Found	Found
Csa2G083750.1	Not Found	Found	Not Found	Found	Not Found	Found	Not Found	Not Found	Found	Found	Found	Found	Not Found	Not Found	Not Found	Not Found
Csa2G093850.1	Not Found	Not Found	Not Found	Not Found	Not Found	Not Found	Not Found	Not Found	Found	Found	Not Found	Not Found	Not Found	Not Found	Found	Not Found
Csa2G094380.1	Found	Found	Found	Found	Found	Found	Found	Found	Found	Found	Found	Found	Found	Found	Found	Found
Csa2G097440.1	Found	Found	Found	Found	Found	Found	Found	Found	Found	Found	Found	Found	Found	Found	Found	Found
Csa2G098440.1	Found	Found	Not Found	Found	Found	Not Found	Not Found	Not Found	Not Found	Not Found	Not Found	Found	Found	Not Found	Found	Not Found
Csa2G099450.1	Found	Found	Found	Found	Found	Found	Found	Found	Found	Found	Found	Found	Found	Found	Found	Found
Csa2G099460.1	Found	Not Found	Not Found	Not Found	Not Found	Not Found	Not Found	Not Found	Not Found	Not Found	Not Found	Not Found	Not Found	Not Found	Not Found	Not Found
Csa2G099480.1	Found	Found	Found	Found	Found	Found	Not Found	Found	Found	Found	Found	Found	Found	Found	Not Found	Not Found
Csa2G099490.1	Not Found	Not Found	Found	Not Found	Found	Not Found	Found	Found	Found	Found	Found	Found	Found	Found	Found	Found
Csa2G108610.1	Found	Found	Found	Found	Found	Found	Found	Found	Found	Found	Found	Found	Found	Found	Not Found	Found
Csa2G108610.2	Found	Found	Found	Found	Found	Found	Found	Found	Found	Found	Found	Found	Found	Found	Not Found	Found
Csa2G118310.1	Not Found	Not Found	Not Found	Not Found	Not Found	Not Found	Not Found	Not Found	Not Found	Not Found	Found	Not Found	Not Found	Not Found	Not Found	Not Found
Csa2G120410.1	Found	Found	Found	Found	Found	Found	Found	Found	Found	Found	Found	Found	Found	Found	Found	Found
Csa2G120970.1	Found	Found	Found	Found	Found	Found	Found	Found	Found	Found	Found	Found	Found	Found	Found	Found
Csa2G122520.1	Found	Found	Found	Found	Found	Found	Found	Found	Found	Found	Found	Found	Found	Found	Found	Found
Csa2G123620.1	Found	Found	Found	Found	Found	Found	Found	Found	Found	Found	Found	Found	Found	Found	Found	Found
Csa2G129150.1	Found	Found	Found	Found	Found	Found	Found	Found	Found	Found	Found	Found	Found	Found	Found	Found
Csa2G138700.1	Found	Found	Found	Found	Found	Found	Found	Found	Found	Found	Found	Found	Found	Found	Found	Found
Csa2G138710.1	Found	Found	Found	Found	Found	Found	Found	Found	Found	Found	Found	Found	Found	Found	Found	Found
Csa2G139820.1	Found	Found	Found	Found	Found	Found	Found	Found	Found	Found	Found	Found	Found	Found	Found	Found
Csa2G139840.1	Found	Not Found	Not Found	Not Found	Not Found	Not Found	Found	Not Found	Found	Not Found	Not Found	Not Found	Not Found	Not Found	Not Found	Not Found
Csa2G140370.1	Found	Found	Found	Found	Found	Found	Found	Found	Found	Found	Found	Found	Found	Found	Found	Found
Csa2G145880.1	Found	Found	Found	Found	Found	Found	Found	Found	Found	Found	Found	Found	Found	Found	Found	Found
Csa2G146400.1	Not Found	Not Found	Not Found	Not Found	Not Found	Found	Not Found	Not Found	Not Found	Not Found	Found	Not Found	Not Found	Not Found	Not Found	Not Found
Csa2G149470.1	Found	Found	Found	Found	Found	Found	Found	Found	Found	Found	Found	Found	Found	Found	Found	Found
Csa2G150510.1	Not Found	Not Found	Not Found	Found	Not Found	Not Found	Not Found	Not Found	Found	Not Found	Not Found	Not Found	Not Found	Not Found	Not Found	Found
Csa2G151040.1	Found	Found	Found	Found	Found	Found	Found	Found	Found	Found	Found	Found	Found	Found	Found	Found
Csa2G169710.1	Found	Not Found	Found	Not Found	Found	Found	Found	Found	Not Found	Not Found	Not Found	Found	Not Found	Not Found	Not Found	Found
Csa2G169720.1	Found	Found	Found	Found	Found	Found	Found	Found	Found	Found	Found	Found	Found	Found	Found	Found
Csa2G169730.1	Found	Not Found	Found	Found	Not Found	Found	Found	Found	Found	Found	Found	Found	Not Found	Not Found	Not Found	Found
Csa2G171870.1	Found	Found	Found	Found	Found	Found	Found	Found	Found	Found	Found	Found	Found	Found	Found	Found
Csa2G171890.1	Found	Found	Found	Found	Found	Found	Found	Found	Found	Found	Found	Found	Found	Found	Found	Found
Csa2G171930.1	Not Found	Not Found	Not Found	Not Found	Found	Found	Not Found	Not Found	Not Found	Found	Not Found	Not Found	Not Found	Not Found	Not Found	Not Found
Csa2G171930.2	Not Found	Not Found	Not Found	Not Found	Found	Found	Not Found	Not Found	Not Found	Found	Not Found	Not Found	Not Found	Not Found	Not Found	Not Found
Csa2G173070.1	Found	Found	Found	Found	Found	Found	Found	Found	Found	Found	Found	Found	Found	Found	Found	Found
Csa2G174120.1	Found	Found	Found	Found	Found	Found	Found	Found	Found	Found	Found	Found	Found	Found	Found	Found
Csa2G174150.1	Found	Found	Found	Found	Found	Found	Found	Found	Found	Found	Found	Found	Found	Found	Found	Found
Csa2G175170.1	Found	Found	Found	Not Found	Not Found	Found	Not Found	Found	Not Found	Not Found	Not Found	Not Found	Not Found	Found	Not Found	Not Found
Csa2G185730.1	Found	Not Found	Not Found	Not Found	Not Found	Found	Not Found	Not Found	Not Found	Not Found	Not Found	Not Found	Found	Not Found	Not Found	Not Found
Csa2G185730.2	Found	Not Found	Not Found	Not Found	Not Found	Found	Not Found	Not Found	Not Found	Not Found	Not Found	Not Found	Found	Not Found	Not Found	Not Found
Csa2G193310.1	Found	Found	Found	Found	Found	Found	Found	Found	Found	Found	Found	Found	Found	Found	Found	Found
Csa2G193350.1	Not Found	Found	Not Found	Found	Found	Found	Found	Found	Found	Not Found	Found	Found	Found	Found	Found	Not Found
Csa2G193380.1	Found	Found	Not Found	Not Found	Found	Not Found	Found	Found	Found	Found	Not Found	Found	Found	Not Found	Not Found	Found
Csa2G196890.1	Found	Found	Found	Found	Found	Found	Found	Found	Found	Found	Found	Found	Found	Found	Found	Found
Csa2G196900.1	Found	Found	Found	Found	Found	Found	Found	Found	Found	Found	Found	Found	Found	Found	Found	Found
Csa2G199900.1	Found	Found	Found	Found	Found	Found	Found	Found	Found	Found	Found	Found	Found	Found	Found	Found
Csa2G200940.1	Not Found	Not Found	Found	Not Found	Not Found	Found	Not Found	Not Found	Not Found	Found	Found	Found	Found	Not Found	Not Found	Not Found
Csa2G215480.1	Found	Found	Found	Not Found	Found	Not Found	Found	Found	Found	Found	Found	Not Found	Not Found	Not Found	Not Found	Found
Csa2G215520.1	Not Found	Not Found	Found	Not Found	Not Found	Not Found	Not Found	Not Found	Not Found	Found	Not Found	Not Found	Not Found	Not Found	Not Found	Not Found
Csa2G223130.1	Found	Found	Found	Found	Found	Found	Found	Found	Found	Found	Found	Found	Found	Not Found	Not Found	Found
Csa2G223140.1	Found	Found	Found	Found	Found	Found	Found	Found	Found	Found	Found	Found	Found	Found	Found	Found
Csa2G225330.1	Not Found	Not Found	Not Found	Found	Not Found	Not Found	Not Found	Not Found	Not Found	Not Found	Not Found	Not Found	Not Found	Not Found	Found	Not Found
Csa2G225330.2	Not Found	Not Found	Not Found	Found	Not Found	Not Found	Not Found	Not Found	Not Found	Not Found	Not Found	Not Found	Not Found	Not Found	Found	Not Found
Csa2G225360.1	Found	Found	Found	Found	Found	Found	Found	Found	Found	Found	Found	Found	Found	Found	Found	Found
Csa2G233000.1	Found	Found	Found	Found	Found	Found	Not Found	Found	Found	Not Found	Found	Found	Found	Not Found	Not Found	Not Found
Csa2G234510.1	Found	Found	Found	Found	Found	Found	Found	Found	Found	Found	Found	Found	Found	Found	Not Found	Found
Csa2G236630.1	Found	Found	Found	Found	Found	Found	Found	Found	Not Found	Found	Found	Found	Found	Found	Found	Found
Csa2G236630.2	Found	Found	Found	Found	Found	Found	Found	Found	Not Found	Found	Found	Found	Found	Found	Found	Found
Csa2G238800.1	Found	Found	Found	Found	Found	Found	Found	Found	Found	Found	Found	Found	Found	Found	Found	Found
Csa2G238800.2	Found	Found	Found	Found	Found	Found	Found	Found	Found	Found	Found	Found	Found	Found	Found	Found
Csa2G238880.1	Found	Found	Found	Found	Found	Found	Found	Found	Found	Found	Found	Found	Found	Found	Found	Found
Csa2G245420.1	Not Found	Not Found	Not Found	Found	Not Found	Not Found	Not Found	Not Found	Not Found	Found	Found	Found	Not Found	Not Found	Not Found	Not Found
Csa2G245520.1	Found	Found	Found	Found	Found	Found	Found	Found	Found	Found	Found	Found	Found	Found	Found	Found
Csa2G246530.1	Found	Found	Found	Found	Found	Found	Found	Found	Found	Found	Found	Found	Found	Found	Not Found	Found
Csa2G247040.1	Found	Found	Found	Found	Found	Found	Found	Found	Found	Found	Found	Found	Found	Found	Found	Found
Csa2G247610.1	Not Found	Not Found	Not Found	Not Found	Found	Found	Not Found	Not Found	Not Found	Not Found	Found	Not Found	Not Found	Not Found	Not Found	Found
Csa2G248740.1	Found	Found	Found	Found	Found	Found	Found	Found	Found	Found	Found	Found	Found	Found	Found	Found
Csa2G249270.1	Not Found	Not Found	Not Found	Not Found	Not Found	Not Found	Not Found	Not Found	Not Found	Not Found	Not Found	Not Found	Not Found	Not Found	Found	Not Found
Csa2G249830.1	Not Found	Not Found	Not Found	Not Found	Not Found	Not Found	Not Found	Not Found	Not Found	Not Found	Not Found	Not Found	Found	Not Found	Not Found	Not Found
Csa2G249900.1	Found	Found	Found	Found	Found	Found	Found	Found	Found	Found	Found	Found	Found	Found	Found	Found
Csa2G249910.1	Found	Found	Found	Found	Found	Found	Found	Found	Found	Found	Found	Found	Found	Found	Found	Found
Csa2G249920.1	Found	Found	Found	Found	Found	Found	Found	Found	Found	Found	Found	Found	Found	Found	Found	Found
Csa2G252030.1	Found	Not Found	Found	Not Found	Found	Found	Found	Found	Found	Found	Found	Found	Found	Not Found	Not Found	Not Found
Csa2G252030.2	Found	Not Found	Found	Not Found	Found	Found	Found	Found	Found	Found	Found	Found	Found	Not Found	Not Found	Not Found
Csa2G252070.1	Not Found	Not Found	Not Found	Found	Not Found	Not Found	Not Found	Not Found	Not Found	Found	Not Found	Not Found	Not Found	Not Found	Not Found	Not Found
Csa2G258680.1	Found	Found	Found	Found	Found	Found	Found	Found	Found	Found	Found	Found	Found	Found	Found	Found
Csa2G258680.2	Found	Found	Found	Found	Found	Found	Found	Found	Found	Found	Found	Found	Found	Found	Found	Found
Csa2G263900.1	Found	Found	Found	Found	Found	Found	Found	Found	Found	Found	Found	Found	Found	Found	Found	Found
Csa2G263950.1	Not Found	Not Found	Found	Not Found	Not Found	Not Found	Not Found	Not Found	Not Found	Not Found	Not Found	Not Found	Not Found	Found	Not Found	Not Found
Csa2G263950.2	Not Found	Not Found	Found	Not Found	Not Found	Not Found	Not Found	Not Found	Not Found	Not Found	Not Found	Not Found	Not Found	Found	Not Found	Not Found
Csa2G270180.1	Not Found	Not Found	Not Found	Not Found	Found	Not Found	Not Found	Not Found	Not Found	Found	Found	Not Found	Not Found	Not Found	Not Found	Found
Csa2G270730.1	Found	Not Found	Found	Found	Found	Found	Found	Not Found	Found	Not Found	Found	Not Found	Not Found	Not Found	Not Found	Found
Csa2G271450.1	Not Found	Not Found	Not Found	Not Found	Not Found	Found	Not Found	Not Found	Not Found	Not Found	Found	Not Found	Found	Not Found	Not Found	Found
Csa2G271470.1	Found	Found	Found	Found	Found	Found	Found	Found	Found	Found	Found	Found	Found	Found	Not Found	Found
Csa2G277080.1	Not Found	Not Found	Not Found	Not Found	Not Found	Not Found	Not Found	Not Found	Not Found	Not Found	Not Found	Not Found	Not Found	Not Found	Not Found	Found
Csa2G279170.1	Found	Not Found	Not Found	Not Found	Found	Not Found	Not Found	Not Found	Not Found	Found	Not Found	Not Found	Found	Not Found	Not Found	Found
Csa2G285350.1	Found	Found	Found	Found	Found	Found	Found	Found	Found	Found	Found	Found	Found	Found	Found	Found
Csa2G285360.1	Found	Found	Found	Found	Found	Found	Found	Found	Found	Found	Found	Found	Found	Found	Found	Found
Csa2G285390.1	Found	Found	Found	Found	Found	Found	Found	Not Found	Found	Found	Found	Found	Found	Found	Not Found	Found
Csa2G286480.1	Found	Found	Found	Found	Found	Found	Found	Found	Found	Found	Found	Found	Found	Found	Not Found	Found
Csa2G287190.1	Found	Found	Found	Found	Found	Found	Found	Found	Found	Found	Found	Found	Found	Found	Not Found	Found
Csa2G292850.1	Found	Found	Found	Found	Found	Found	Found	Found	Not Found	Not Found	Found	Not Found	Found	Not Found	Not Found	Found
Csa2G294900.1	Found	Found	Found	Found	Found	Found	Found	Found	Found	Found	Found	Found	Found	Found	Not Found	Found
Csa2G295950.1	Not Found	Not Found	Found	Not Found	Not Found	Not Found	Not Found	Found	Not Found	Found	Found	Found	Found	Not Found	Not Found	Not Found
Csa2G295960.1	Found	Found	Found	Found	Found	Found	Found	Found	Found	Found	Found	Found	Found	Found	Not Found	Found
Csa2G296010.1	Not Found	Found	Not Found	Not Found	Not Found	Not Found	Not Found	Found	Found	Not Found	Not Found	Found	Found	Not Found	Found	Not Found
Csa2G296110.1	Not Found	Not Found	Not Found	Not Found	Not Found	Not Found	Not Found	Not Found	Not Found	Not Found	Found	Not Found	Not Found	Not Found	Found	Not Found
Csa2G297130.1	Not Found	Found	Found	Found	Not Found	Found	Found	Not Found	Found	Found	Found	Found	Found	Not Found	Found	Found
Csa2G297240.1	Not Found	Not Found	Not Found	Not Found	Not Found	Not Found	Not Found	Found	Not Found	Found	Not Found	Not Found	Not Found	Not Found	Not Found	Not Found
Csa2G298260.1	Found	Found	Not Found	Found	Found	Found	Found	Found	Found	Found	Found	Found	Found	Found	Not Found	Found
Csa2G298260.2	Found	Found	Not Found	Found	Found	Found	Found	Found	Found	Found	Found	Found	Found	Found	Not Found	Found
Csa2G299950.1	Not Found	Not Found	Not Found	Not Found	Found	Not Found	Found	Found	Not Found	Found	Not Found	Not Found	Found	Not Found	Not Found	Not Found
Csa2G301490.1	Found	Found	Found	Found	Found	Found	Found	Found	Found	Found	Found	Found	Found	Found	Found	Found
Csa2G301530.1	Found	Found	Found	Found	Found	Found	Found	Found	Found	Found	Found	Found	Found	Found	Found	Found
Csa2G308360.1	Not Found	Not Found	Not Found	Found	Not Found	Not Found	Not Found	Not Found	Not Found	Not Found	Not Found	Not Found	Found	Not Found	Not Found	Not Found
Csa2G310390.1	Found	Found	Found	Not Found	Found	Found	Not Found	Found	Found	Found	Found	Found	Not Found	Not Found	Not Found	Found
Csa2G318420.1	Found	Found	Found	Found	Found	Found	Found	Found	Found	Found	Found	Found	Found	Found	Found	Found
Csa2G336100.1	Found	Found	Found	Found	Found	Found	Found	Found	Found	Found	Found	Found	Found	Found	Found	Found
Csa2G336670.1	Not Found	Not Found	Not Found	Found	Not Found	Not Found	Not Found	Not Found	Not Found	Found	Not Found	Not Found	Not Found	Found	Not Found	Not Found
Csa2G336720.1	Found	Not Found	Not Found	Not Found	Not Found	Found	Not Found	Not Found	Found	Not Found	Not Found	Found	Found	Found	Not Found	Not Found
Csa2G337760.1	Not Found	Found	Found	Not Found	Found	Found	Not Found	Not Found	Not Found	Not Found	Not Found	Found	Found	Not Found	Not Found	Not Found
Csa2G338840.1	Found	Found	Found	Found	Found	Found	Found	Found	Found	Found	Found	Found	Found	Found	Found	Found
Csa2G338890.1	Not Found	Found	Not Found	Not Found	Found	Not Found	Not Found	Found	Found	Found	Found	Found	Not Found	Not Found	Not Found	Found
Csa2G345920.1	Not Found	Not Found	Not Found	Not Found	Not Found	Not Found	Not Found	Not Found	Not Found	Found	Not Found	Found	Found	Not Found	Not Found	Not Found
Csa2G345990.1	Not Found	Not Found	Found	Not Found	Found	Found	Not Found	Found	Not Found	Found	Found	Found	Found	Found	Not Found	Found
Csa2G346000.1	Found	Found	Found	Found	Found	Found	Found	Found	Found	Found	Found	Found	Found	Found	Found	Found
Csa2G346050.1	Found	Found	Found	Found	Found	Found	Found	Found	Found	Found	Found	Found	Found	Found	Found	Found
Csa2G348200.1	Found	Found	Found	Found	Found	Found	Found	Found	Found	Found	Found	Found	Found	Found	Found	Found
Csa2G348250.1	Found	Found	Found	Found	Found	Found	Found	Not Found	Found	Found	Found	Found	Found	Found	Not Found	Found
Csa2G348890.1	Found	Found	Found	Not Found	Found	Found	Found	Found	Not Found	Found	Not Found	Found	Found	Found	Not Found	Found
Csa2G348890.2	Found	Found	Found	Not Found	Found	Found	Found	Found	Not Found	Found	Not Found	Found	Found	Found	Not Found	Found
Csa2G349640.1	Not Found	Not Found	Not Found	Not Found	Not Found	Not Found	Not Found	Not Found	Not Found	Found	Found	Found	Not Found	Found	Not Found	Found
Csa2G349660.1	Found	Found	Found	Found	Found	Found	Found	Found	Not Found	Found	Not Found	Not Found	Not Found	Not Found	Found	Found
Csa2G350200.1	Found	Found	Found	Found	Found	Found	Found	Found	Found	Found	Found	Found	Found	Found	Found	Found
Csa2G350250.1	Not Found	Not Found	Not Found	Not Found	Not Found	Not Found	Not Found	Not Found	Not Found	Not Found	Not Found	Not Found	Not Found	Found	Not Found	Not Found
Csa2G350350.1	Found	Found	Found	Found	Found	Found	Found	Found	Found	Found	Found	Found	Found	Found	Found	Found
Csa2G350360.1	Not Found	Not Found	Not Found	Found	Not Found	Found	Not Found	Found	Not Found	Not Found	Found	Found	Found	Not Found	Not Found	Not Found
Csa2G350440.1	Found	Found	Found	Found	Not Found	Found	Not Found	Found	Found	Found	Found	Found	Found	Found	Not Found	Found
Csa2G351530.1	Found	Found	Found	Found	Found	Found	Found	Found	Found	Found	Found	Found	Found	Found	Found	Found
Csa2G351590.1	Found	Found	Found	Found	Found	Found	Found	Found	Found	Found	Found	Found	Found	Found	Found	Found
Csa2G351700.1	Found	Found	Found	Found	Found	Found	Found	Found	Found	Found	Found	Found	Found	Found	Found	Found
Csa2G351790.1	Not Found	Found	Not Found	Not Found	Not Found	Not Found	Not Found	Not Found	Found	Not Found	Not Found	Not Found	Not Found	Not Found	Not Found	Not Found
Csa2G351820.1	Found	Not Found	Not Found	Not Found	Not Found	Not Found	Not Found	Not Found	Not Found	Not Found	Not Found	Not Found	Not Found	Not Found	Not Found	Found
Csa2G352400.1	Not Found	Not Found	Not Found	Not Found	Not Found	Not Found	Not Found	Not Found	Not Found	Not Found	Not Found	Not Found	Not Found	Not Found	Found	Not Found
Csa2G354610.1	Not Found	Not Found	Not Found	Not Found	Not Found	Not Found	Found	Not Found	Not Found	Not Found	Not Found	Not Found	Not Found	Not Found	Not Found	Not Found
Csa2G354800.1	Found	Found	Found	Found	Found	Found	Found	Found	Found	Found	Found	Found	Found	Found	Not Found	Found
Csa2G354800.2	Found	Found	Found	Found	Found	Found	Found	Found	Found	Found	Found	Found	Found	Found	Not Found	Found
Csa2G354850.1	Found	Found	Not Found	Not Found	Not Found	Not Found	Not Found	Found	Found	Not Found	Found	Not Found	Found	Not Found	Not Found	Not Found
Csa2G354850.2	Found	Found	Not Found	Not Found	Not Found	Not Found	Not Found	Found	Found	Not Found	Found	Not Found	Found	Not Found	Not Found	Not Found
Csa2G354860.1	Found	Found	Found	Found	Found	Found	Found	Found	Found	Found	Found	Found	Found	Found	Found	Found
Csa2G356090.1	Found	Found	Found	Found	Found	Found	Found	Found	Found	Found	Found	Found	Found	Found	Not Found	Found
Csa2G356100.1	Found	Not Found	Not Found	Not Found	Not Found	Found	Not Found	Not Found	Not Found	Not Found	Not Found	Not Found	Not Found	Not Found	Not Found	Not Found
Csa2G356660.1	Found	Found	Found	Found	Found	Found	Found	Found	Found	Found	Found	Found	Found	Found	Found	Found
Csa2G356660.2	Found	Found	Found	Found	Found	Found	Found	Found	Found	Found	Found	Found	Found	Found	Found	Found
Csa2G360050.1	Found	Found	Not Found	Not Found	Found	Found	Found	Not Found	Found	Found	Found	Found	Found	Not Found	Found	Found
Csa2G360670.1	Not Found	Not Found	Not Found	Not Found	Not Found	Found	Not Found	Not Found	Not Found	Found	Not Found	Not Found	Not Found	Not Found	Not Found	Not Found
Csa2G361560.1	Not Found	Not Found	Not Found	Found	Not Found	Not Found	Not Found	Not Found	Not Found	Not Found	Not Found	Found	Found	Not Found	Not Found	Not Found
Csa2G361570.1	Not Found	Not Found	Found	Found	Found	Found	Not Found	Not Found	Not Found	Not Found	Found	Not Found	Not Found	Not Found	Not Found	Found
Csa2G361580.1	Found	Found	Found	Found	Found	Found	Found	Found	Found	Found	Found	Found	Found	Found	Found	Found
Csa2G361580.2	Found	Found	Found	Found	Found	Found	Found	Found	Found	Found	Found	Found	Found	Found	Found	Found
Csa2G361720.1	Not Found	Not Found	Not Found	Not Found	Found	Not Found	Found	Not Found	Not Found	Found	Not Found	Not Found	Not Found	Not Found	Not Found	Not Found
Csa2G361720.2	Not Found	Not Found	Not Found	Not Found	Found	Not Found	Found	Not Found	Not Found	Found	Not Found	Not Found	Not Found	Not Found	Not Found	Not Found
Csa2G361740.1	Found	Not Found	Not Found	Not Found	Not Found	Not Found	Not Found	Not Found	Not Found	Not Found	Not Found	Not Found	Found	Not Found	Not Found	Not Found
Csa2G361790.1	Found	Found	Not Found	Found	Found	Found	Not Found	Not Found	Found	Found	Found	Not Found	Not Found	Not Found	Not Found	Found
Csa2G361800.1	Found	Found	Found	Found	Found	Found	Found	Found	Found	Found	Found	Found	Found	Found	Found	Found
Csa2G361820.1	Found	Found	Found	Found	Found	Found	Found	Found	Found	Found	Found	Found	Found	Found	Found	Found
Csa2G362420.1	Found	Found	Found	Found	Found	Found	Found	Found	Found	Found	Found	Found	Found	Found	Found	Found
Csa2G362500.1	Not Found	Found	Found	Not Found	Found	Not Found	Not Found	Not Found	Found	Found	Found	Found	Found	Found	Not Found	Found
Csa2G362500.2	Not Found	Found	Found	Not Found	Found	Not Found	Not Found	Not Found	Found	Found	Found	Found	Found	Found	Not Found	Found
Csa2G363560.1	Not Found	Not Found	Not Found	Not Found	Found	Not Found	Not Found	Not Found	Not Found	Found	Not Found	Not Found	Not Found	Not Found	Not Found	Not Found
Csa2G368830.1	Found	Found	Found	Found	Found	Found	Found	Found	Found	Found	Found	Found	Found	Found	Found	Found
Csa2G368880.1	Found	Found	Found	Found	Found	Found	Found	Found	Found	Found	Found	Found	Found	Found	Found	Found
Csa2G368950.1	Found	Found	Found	Found	Found	Found	Found	Found	Found	Found	Found	Found	Found	Found	Found	Found
Csa2G369020.1	Not Found	Not Found	Not Found	Not Found	Not Found	Found	Not Found	Not Found	Not Found	Not Found	Not Found	Not Found	Not Found	Not Found	Not Found	Not Found
Csa2G369060.1	Found	Found	Found	Found	Found	Found	Found	Found	Found	Found	Found	Found	Found	Found	Found	Found
Csa2G369070.1	Found	Found	Found	Found	Found	Found	Found	Found	Found	Found	Found	Found	Found	Found	Found	Found
Csa2G369100.1	Found	Found	Not Found	Not Found	Found	Not Found	Not Found	Not Found	Not Found	Not Found	Found	Not Found	Not Found	Not Found	Not Found	Not Found
Csa2G369110.1	Found	Found	Found	Found	Found	Found	Found	Found	Found	Found	Found	Found	Found	Found	Found	Found
Csa2G370380.1	Found	Not Found	Not Found	Found	Found	Found	Not Found	Found	Not Found	Found	Found	Not Found	Found	Not Found	Not Found	Found
Csa2G370510.1	Found	Found	Found	Found	Found	Found	Not Found	Found	Found	Found	Found	Found	Found	Found	Found	Found
Csa2G371100.1	Found	Found	Found	Found	Found	Found	Found	Found	Found	Found	Found	Found	Found	Found	Found	Found
Csa2G372130.1	Found	Found	Found	Found	Found	Found	Found	Found	Found	Found	Found	Found	Found	Found	Found	Found
Csa2G372150.1	Found	Found	Found	Found	Found	Found	Found	Found	Found	Found	Found	Found	Found	Found	Found	Found
Csa2G372170.1	Found	Found	Found	Found	Not Found	Not Found	Found	Not Found	Found	Found	Not Found	Found	Found	Found	Found	Found
Csa2G373430.1	Found	Found	Found	Found	Found	Found	Found	Found	Found	Found	Found	Found	Found	Found	Found	Found
Csa2G373430.2	Found	Found	Found	Found	Found	Found	Found	Found	Found	Found	Found	Found	Found	Found	Found	Found
Csa2G374630.1	Found	Found	Found	Found	Found	Found	Found	Found	Found	Found	Found	Found	Found	Found	Not Found	Found
[truncated: 1,649 more rows]

## Sheet: Table S3-3
Table S3-3 List of protein groups identified in protein extracts, isolated from C. sativus root cells with/without CsRALF34 overexpression
[truncated: 1,948 more rows]
